# Supplementary material for: Optimal construction of a functional interaction network from pooled library CRISPR fitness screens
Source: BMC Bioinformatics. 2022 Nov 28;23:510. doi: 10.1186/s12859-022-05078-y (PMC9707256; doi:10.1186/s12859-022-05078-y)
Supplement: Supplementary file 2 — Additional file 2. Table S1. Table of the moonlighting gene trios with PCC and partial correlation details. [file 12859_2022_5078_MOESM2_ESM.csv]

Table S1. Table of the moonlighting gene trios with PCC and partial correlation details.
Gene1, Gene2, Gene3: the genes in the moonlighting trio.
G1G2_PCC, G1G3_PCC, G2G3_PCC: Pearson�s correlation coefficients between respective genes.
G1G2.G3_Partial, G1G3.G2_Partial, G2G3.G1_Partial: Partial correlation coefficients after accounting for the effect of the third gene. For example, G1G2.G3_Partial represents the partial correlation coefficient between Gene1 and Gene2 after accounting for Gene3.
G1G2.G3_Ratio, G1G3.G2_Ratio, G2G3.G1_Ratio: Ratio between the two correlation coefficients calculated as described in the Methods section. For example, G1G2.G3_Ratio represents the squared ratio between G1G2.G3_Partial and G1G2_PCC.
Gene1	Gene2	Gene3	G1G2_PCC	G1G2.G3_Partial	G1G2.G3_Ratio	G1G3_PCC	G1G3.G2_Partial	G1G3.G2_Ratio	G2G3_PCC	G2G3.G1_Partial	G2G3.G1_Ratio
AAAS	NUP155	RPL37	0.1651	0.179274736	1.179631944	-0.0616	-0.093833856	2.321528412	0.1786	0.19172167	1.152753937
ABCA13	ADAM23	AOX1	-0.201	-0.216878659	1.164177714	0.082	0.116585841	2.020798807	0.1534	0.174044263	1.286720092
ABCA2	LCNL1	ESAM	0.2121	0.228774142	1.16385028	0.1878	0.206717573	1.210912157	-0.0648	-0.10899282	2.83071331
ABCF2	ZC3H15	CHPF2	0.2107	0.225375021	1.143790171	0.1462	0.167087066	1.305883003	-0.0788	-0.113379211	2.068647771
ABCF2	DRG1	MPG	0.1647	0.177159489	1.156443069	0.0587	0.088307473	2.261003297	-0.165	-0.177381256	1.155976516
ABCF2	CRYGN	ANPEP	0.1575	0.170722506	1.174502258	-0.0647	-0.092751359	2.057707893	0.1632	0.175931133	1.162315039
ABHD11	POM121C	NUP37	0.1692	0.182154068	1.159262151	-0.0548	-0.087662873	2.556298619	0.1784	0.190722136	1.142729002
ABHD11	CASTOR3	MRPS36	0.1665	0.178263283	1.146602719	0.1674	0.179121483	1.144945496	-0.0538	-0.084066119	2.436633065
ABI1	VASP	RTN2	0.1518	0.163473665	1.159070337	-0.0611	-0.086422233	2.003055713	0.1537	0.165215788	1.155109947
ACAD9	NDUFS1	UQCRFS1	0.1832	0.196966339	1.155338392	-0.0597	-0.094547501	2.510304527	0.1738	0.188300412	1.173191174
ACAD9	NDUFV2	UQCRFS1	0.1648	0.176206495	1.142812152	-0.0597	-0.086805485	2.116024218	0.1514	0.163774236	1.16998638
ACAD9	GRSF1	PRR3	0.1631	0.178960091	1.204012582	-0.0737	-0.104788639	2.020011958	0.1724	0.18738835	1.18210489
ACO1	GALT	MAMDC4	0.1617	0.173406416	1.15013714	0.1493	0.161965796	1.176779505	-0.0631	-0.089453024	2.006846732
ACO2	IREB2	FBXL5	0.182	0.198476772	1.189300606	0.0764	0.110804569	2.105768278	-0.1704	-0.187928592	1.216977919
ACR	ADM2	IL9R	0.1889	0.203027451	1.155417759	0.1688	0.184637928	1.19595771	-0.0641	-0.099168678	2.393787763
ACRV1	ZNF501	OR10G9	0.156	0.167193253	1.148845337	0.1542	0.165505617	1.152462598	-0.0579	-0.083992596	2.102632677
ACSBG2	TNFSF14	WASF1	0.176	0.192083302	1.190539528	0.1826	0.198055458	1.176711554	-0.0678	-0.103255535	2.319855371
ACSL4	ADIPOR2	UBE2G2	0.2035	0.219311344	1.161882209	0.1816	0.199381659	1.204893349	-0.0647	-0.105577761	2.663332822
ACSS1	PYGB	PROZ	0.1619	0.175175278	1.171284534	-0.0664	-0.094817869	2.042110454	0.1606	0.17405115	1.173972853
ADAL	GANC	AP2A2	0.1956	0.209038019	1.14220786	0.0738	0.105193002	2.034279311	-0.1448	-0.162799433	1.264157689
ADAM18	AP3M2	TRUB1	0.1554	0.168140789	1.170409267	0.0594	0.087938173	2.190764665	-0.1687	-0.18039735	1.144072623
ADAM33	C20orf141	SIM2	0.165	0.17670173	1.14645837	-0.0626	-0.089424561	2.043969356	0.1494	0.16228485	1.17954895
ADAP2	PIPOX	THEMIS	0.1632	0.177180682	1.178748482	-0.164	-0.177873256	1.177060248	0.0682	0.097567666	2.046564068
ADGRB1	APAF1	PSCA	-0.1509	-0.162602539	1.161932933	0.1609	0.171933628	1.141876888	0.0582	0.084530844	2.10924833
ADGRF1	RAB30	MEP1A	0.1578	0.16929409	1.150703085	0.1532	0.165045405	1.160089026	-0.0599	-0.086144381	2.069843017
ADGRF4	ANKRD35	SPATS1	-0.1544	-0.167003377	1.169892843	0.161	0.173080005	1.155956289	0.0627	0.08982327	2.050162559
AEBP1	ZNF713	STRADA	0.1669	0.178759987	1.146900739	-0.0641	-0.091093679	2.02142082	0.1483	0.161575487	1.187262337
AEBP2	JARID2	SLCO1C1	0.1544	0.170719339	1.222520726	0.1878	0.201264243	1.148672248	-0.0686	-0.100580447	2.148992803
AFF4	SIAH1	KAT6A	-0.1582	-0.169793517	1.15223457	0.0552	0.083328114	2.27755068	0.164	0.175253663	1.141260914
AGBL1	TMEM134	TBC1D10C	0.1516	0.165932637	1.198794762	-0.068	-0.096328475	2.005182722	0.1702	0.183079871	1.156580417
AGBL3	ATE1	BRAF	-0.1536	-0.164387274	1.14535197	0.1477	0.158909884	1.157477612	0.0589	0.0834799	2.009016918
AGFG1	ITSN2	MEF2B	0.1722	0.196400361	1.300664604	-0.0889	-0.13047319	2.153003906	0.2129	0.232564451	1.193601928
AGFG1	SH3GL1	MEF2B	0.1693	0.192066624	1.287300699	-0.0889	-0.127732783	2.063512059	0.2029	0.222041635	1.197372807
AGFG2	CASTOR3	CASTOR2	0.1524	0.168051492	1.216300114	0.0689	0.09933117	2.077441464	-0.1813	-0.19454205	1.151263598
AGR3	ZNF713	UBE2W	0.1588	0.172693249	1.182658512	-0.1706	-0.183544576	1.157648979	0.0645	0.094182264	2.129854137
AHCY	GFPT1	FAM136A	0.1694	0.181769839	1.150890567	-0.0542	-0.085955793	2.511652057	0.1724	0.184508254	1.145623436
AKR1C1	SFMBT2	TRIM40	0.1804	0.194333194	1.160832214	-0.0666	-0.09910542	2.213344461	0.1638	0.179164486	1.196117914
AKT1	PDPK1	CLBA1	0.1638	0.179731518	1.204017715	0.1722	0.187370183	1.18407832	-0.0741	-0.10529531	2.018272773
ALDH3B2	GSTP1	ACKR3	0.1678	0.179740933	1.147378001	-0.1521	-0.165225767	1.18035032	0.0625	0.090318375	2.089437623
ALDOC	LYRM9	OR5AU1	0.1807	0.202268473	1.253305134	0.226	0.243256928	1.158851805	-0.0703	-0.11593346	2.723576705
ALDOC	TMEM97	PM20D1	0.1531	0.163665626	1.142444952	0.1501	0.160858762	1.148361889	-0.0562	-0.081026391	2.080230223
ALG10	SYT10	ACSS1	0.1528	0.16602818	1.18027621	-0.0618	-0.090072012	2.124707516	0.1697	0.181593436	1.1454336
ALG3	DNAJC3	ERGIC3	0.1507	0.16301788	1.170671954	-0.0595	-0.086543435	2.116070998	0.1652	0.176465247	1.141335344
ALOX5AP	TPP2	CLDN24	0.1606	0.172346806	1.152390078	0.0581	0.086004733	2.189323856	-0.1599	-0.171744724	1.153662683
AMIGO1	GSTM5	KIAA0319L	0.1714	0.187720182	1.199227993	0.0727	0.106234808	2.134943294	-0.1768	-0.192616851	1.186924332
AMIGO1	GJB2	PPM1J	0.1512	0.165914466	1.203974823	0.1794	0.191793051	1.143610508	-0.0651	-0.094798219	2.122449852
AMN1	FAR2	PLS1	0.1758	0.18885292	1.153795431	0.1559	0.170564725	1.196924929	-0.0662	-0.096252277	2.11502983
AMPD2	VANGL1	ADCK2	0.1749	0.186873373	1.14203299	-0.1523	-0.166037481	1.188694832	0.0622	0.09126348	2.154322327
ANGPTL8	DAND5	SLC35E1	0.1658	0.17737662	1.144259837	-0.0588	-0.086734063	2.175350986	0.155	0.167303947	1.165797634
ANHX	MZF1	ZNF605	0.1768	0.189512663	1.148310187	0.1566	0.170885307	1.190409616	-0.0635	-0.09381133	2.182954724
ANKRD30A	CEP72	ARHGAP12	-0.1513	-0.170299095	1.266320994	0.1966	0.211278436	1.155320043	0.077	0.110189799	2.045279027
ANKRD45	ZFP82	FAM177B	-0.1753	-0.188589773	1.157540297	0.0699	0.099300385	2.016050283	0.1522	0.167505299	1.210450303
ANKRD49	MRE11	CSNK1A1	0.1649	0.180939944	1.204082814	0.1952	0.208760914	1.144033656	-0.0626	-0.097980561	2.450034439
ANKRD54	TRIP11	PICK1	-0.1675	-0.184789492	1.21666945	0.1988	0.213377303	1.152057849	0.0663	0.10305593	2.418518418
ANKRD7	MOGAT3	CARD8	0.1597	0.17237507	1.164503453	-0.0592	-0.088335089	2.222545529	0.1673	0.179351624	1.14963484
ANKS3	SGK1	CORO7	-0.1594	-0.174665788	1.201469441	0.1882	0.201180164	1.142986772	0.063	0.095901509	2.317313653
ANXA7	MCU	MAPK10	0.1519	0.162950175	1.151071246	-0.0586	-0.083569407	2.036760734	0.152	0.163045966	1.150861445
ANXA7	C10orf55	IQCF6	0.1511	0.162997656	1.163879166	-0.159	-0.170373094	1.147515148	0.06	0.086120522	2.05893513
AP5B1	FBXO32	CDC42EP2	0.162	0.175689852	1.176447154	0.169	0.182123708	1.161766505	-0.0641	-0.094028713	2.152937495
APBB2	UGDH	B4GALT7	0.1852	0.199441512	1.160356285	-0.0591	-0.095715283	2.625686562	0.1806	0.195282148	1.168759276
APBB2	ZAR1	TCTA	0.1814	0.193759633	1.14039986	0.0684	0.09716988	2.015378222	-0.1439	-0.159364255	1.225925147
APLP1	CATSPERG	LINGO2	0.1532	0.16367751	1.141214559	-0.1478	-0.15860472	1.152078974	0.0569	0.081345635	2.046521978
APOA2	ITLN2	CLN5	0.1852	0.197875045	1.141750398	-0.0705	-0.099925621	2.00647681	0.1438	0.160039412	1.238341596
APOBEC3F	PICK1	APOBEC3G	0.1566	0.172647258	1.214997649	-0.0705	-0.101745525	2.0821196	0.1808	0.19474504	1.159971532
APOBR	NFATC2IP	NSMCE4A	0.1506	0.166605446	1.223272937	-0.0669	-0.098170493	2.152791026	0.1885	0.201366254	1.140642176
APOF	PRDX5	RASGRP2	-0.1676	-0.183498462	1.198833805	0.0603	0.096781336	2.57218201	0.198	0.21145948	1.140858022
APOL1	RAC2	DOCK2	0.1935	0.213418845	1.216720237	-0.0777	-0.120046516	2.388469492	0.1955	0.215250357	1.212056732
APOL1	LIMK2	MPST	0.1715	0.183265755	1.141780494	0.172	0.183771823	1.140859945	-0.0511	-0.083030536	2.643129353
APOL5	RASD2	MGRN1	0.1788	0.19233651	1.156479888	0.0704	0.100473958	2.039501542	-0.1529	-0.168564114	1.216148536
AQP1	CRYBB1	RGL4	0.1633	0.180191618	1.217724926	-0.0711	-0.104857056	2.172578288	0.1867	0.201553192	1.165095132
AQP4	CCDC178	ANGPTL2	0.1612	0.173422667	1.15755002	-0.0609	-0.088848438	2.129512875	0.1593	0.171699387	1.161355741
AQP7	SMU1	CHEK1	0.1545	0.168338959	1.186880581	-0.0615	-0.091318747	2.203020594	0.1766	0.188673616	1.142083984
ARAF	OFD1	ANKRD26	0.1698	0.182436069	1.154508831	-0.0581	-0.089141066	2.354333778	0.1679	0.180667877	1.158149801
ARF3	IFI27L1	FAM181A	0.1651	0.176866793	1.147684309	-0.0636	-0.0903633	2.019114909	0.1486	0.161681204	1.183158515
ARHGAP17	ZKSCAN2	SMAP2	0.1621	0.173365822	1.144255243	0.0608	0.087025816	2.048789639	-0.1488	-0.161099699	1.171804453
ARHGAP21	ARHGEF12	MSRB2	-0.1584	-0.171999652	1.178654515	0.1739	0.18630943	1.147450464	0.0611	0.091211381	2.226207435
ARHGEF28	CAST	STON1	0.1746	0.186912639	1.145785452	0.151	0.165205955	1.19639882	-0.0646	-0.093516912	2.092400885
ARHGEF5	CTAGE9	CTAGE15	0.2084	0.222599527	1.140966158	0.1896	0.205239833	1.17160458	-0.052	-0.095351585	3.355740619
ARID1A	SMARCB1	ARID2	0.3426	0.36664228	1.145590533	-0.0867	-0.163505552	3.552912124	0.1873	0.231835924	1.532520954
ARMCX2	SMOC1	GABRA3	-0.1661	-0.1779316	1.147491198	0.1479	0.16110479	1.187238459	0.0643	0.091120762	2.007731461
ARMS2	HBP1	SLC22A14	-0.1594	-0.170877453	1.148680673	0.1499	0.162090883	1.1686103	0.0613	0.087303082	2.02793975
ARMT1	CSRP2	IL31	-0.1541	-0.167729768	1.185095791	0.1674	0.179999678	1.156100673	0.0653	0.093529317	2.050544908
ASB13	MYBPC3	UCN3	0.1675	0.178882161	1.140474583	0.1603	0.172162549	1.153800025	-0.0549	-0.08400699	2.34126283
ASB2	TMEM215	ELAVL2	-0.1552	-0.167829555	1.16903556	0.0595	0.087720661	2.175932156	0.1673	0.17901304	1.144930637
ASPA	CCR8	TRANK1	0.151	0.163192245	1.168456677	-0.0614	-0.087685091	2.037029968	0.1598	0.171386497	1.149882104
ASPM	TPX2	NDE1	0.1815	0.194093273	1.143458202	0.1814	0.19401491	1.143595946	-0.0503	-0.086037618	2.928825663
ATAD2B	SPINT4	WFDC10A	-0.1644	-0.175913714	1.145254356	0.0634	0.089616282	2.001072382	0.1466	0.159458107	1.183766191
ATG13	ULK1	CRY2	0.1817	0.201200063	1.225794501	0.2209	0.236941004	1.150290979	-0.0638	-0.108418098	2.884928512
ATL1	MDP1	FBXO34	0.1783	0.191562282	1.154790643	0.1707	0.18460573	1.169217181	-0.0595	-0.092734048	2.431113114
ATP5MC1	METRNL	POGLUT1	0.1511	0.161456684	1.14236803	-0.0548	-0.079447752	2.105893043	0.1515	0.161845041	1.141568149
ATP6V1A	ATP6V1G1	EIF2AK3	0.178	0.190404741	1.144700586	0.0681	0.096665285	2.016707055	-0.1463	-0.161324193	1.216484291
ATP6V1D	ATP6V1H	TGS1	0.1981	0.212061164	1.145487657	-0.0732	-0.106134754	2.104976724	0.1499	0.168175221	1.258612001
ATP6V1E1	WDR7	ESS2	0.1691	0.182672829	1.166952079	0.1662	0.179953648	1.173121587	-0.0642	-0.094930646	2.188674469
ATP6V1E1	DGCR8	ATP6V1F	0.1588	0.187736076	1.397319918	0.2324	0.252467607	1.180057496	-0.0985	-0.141000968	2.049613054
ATPAF1	RBAK	RSPH10B2	0.1518	0.164629432	1.175873627	-0.0616	-0.089029605	2.089910545	0.1659	0.177684513	1.1465359
ATPAF2	MYO15A	FMC1	0.1746	0.190561927	1.191330406	0.1998	0.213810858	1.144597109	-0.059	-0.097373601	2.71901961
AUP1	TM2D3	UBE2J1	0.296	0.318710377	1.1590752	0.248	0.275383461	1.233186994	-0.0498	-0.133108498	7.155844798
AZIN1	NAMPT	ZNF706	0.1692	0.181208984	1.146428318	0.1611	0.173670454	1.162033161	-0.0577	-0.087390768	2.290836866
AZIN2	SH3D21	ZNF449	0.1706	0.183187419	1.153615428	-0.0642	-0.093312942	2.111439828	0.156	0.169763913	1.18456889
B3GALT6	FRS2	LYZ	0.177	0.194513675	1.207321448	-0.0748	-0.110741485	2.192342606	0.1828	0.199762579	1.19397909
B3GAT3	FRS2	RAP1B	0.1849	0.198119666	1.148453357	-0.0537	-0.090122015	2.816416543	0.1807	0.194267837	1.155604407
B3GNT5	SLC35A2	MGAT1	0.2148	0.273503621	1.620576585	-0.1077	-0.203187648	3.558389176	0.3603	0.394879	1.201342733
B4GALT2	NKX3-2	TIE1	-0.1579	-0.173653417	1.209491244	0.1834	0.197011044	1.153893397	0.0677	0.09957562	2.163410383
BBS1	TMEM134	AGBL1	0.154	0.165283696	1.151447702	-0.0597	-0.085058191	2.027985529	0.1516	0.162983842	1.156565715
BBS12	TMA16	WDR55	0.1572	0.168203519	1.145013704	-0.0546	-0.081542353	2.226652591	0.1582	0.169148036	1.143113845
BCAR1	PTK2	NEDD9	0.222	0.237281519	1.14187265	-0.2106	-0.22669194	1.158524823	0.0459	0.097198688	4.48832696
BCAR1	ILK	NEDD9	0.1932	0.215514817	1.243928278	-0.2106	-0.231082296	1.203833804	0.0797	0.125491334	2.481224941
BCAR1	NEDD9	CRKL	-0.2106	-0.255169053	1.467875394	0.3057	0.336368361	1.210660111	0.1017	0.178409383	3.07912621
BCAS4	RBPJL	CMTM7	0.152	0.162673813	1.145145515	-0.1535	-0.164071047	1.142257303	0.0553	0.080483459	2.120590251
BCKDHB	INSM1	CLDN22	0.1665	0.178644484	1.151707257	-0.1675	-0.179603779	1.149787636	0.056	0.086294881	2.374053867
BCKDK	BCL2L14	BCL7C	-0.1521	-0.166395545	1.197120437	0.1749	0.187356164	1.147959625	0.0652	0.09433666	2.092879543
BCL2L10	SIRPG	DUOXA2	0.1549	0.167417197	1.168441521	0.1662	0.177923181	1.145686335	-0.0596	-0.087647419	2.159752669
BCL9L	LDB1	ZFPM1	0.1903	0.203715705	1.145631257	-0.0653	-0.098549333	2.278963895	0.1589	0.174862499	1.211381888
BCS1L	NDUFA10	DHODH	0.1822	0.201701375	1.2258952	0.2178	0.23419344	1.155624943	-0.0655	-0.10957518	2.80144652
BEND5	NMUR2	CLCN6	0.1575	0.168797643	1.14903165	0.1566	0.167988299	1.150736702	-0.0573	-0.084013896	2.15111263
BEST3	YEATS4	CCT2	0.2015	0.2154005	1.142789076	-0.077	-0.10922495	2.014095715	0.1435	0.162820099	1.287397372
BHLHE41	SSPN	CMPK2	0.1746	0.186724641	1.143180952	0.0588	0.08914618	2.297935901	-0.1594	-0.172663517	1.172669677
BIRC7	RXFP3	OXCT1	0.163	0.176606062	1.173988663	-0.0631	-0.093363057	2.186254707	0.1696	0.182656274	1.160411552
BMP2	RGSL1	HAO1	-0.1519	-0.168386275	1.228195459	0.1901	0.203319526	1.143816272	0.0683	0.100177315	2.149807951
BMP7	PTPRT	WFDC2	0.1507	0.161008568	1.14131528	-0.055	-0.079367792	2.082565625	0.1498	0.160167627	1.143061201
BNIP1	ZW10	CWF19L2	0.1975	0.211044965	1.14227382	-0.071	-0.103813003	2.141078202	0.1502	0.167969196	1.249981114
BOP1	MYBBP1A	RPAIN	0.1818	0.197893104	1.185123776	-0.068	-0.104479723	2.363344954	0.1819	0.197986371	1.184908736
BPI	TLDC2	MORC1	0.1749	0.186919554	1.14239806	0.1525	0.166229501	1.188780588	-0.0623	-0.091391799	2.154137723
BPIFA2	BPIFB6	CLBA1	0.1554	0.16750486	1.16192616	0.06	0.087098653	2.110983863	-0.1607	-0.17243493	1.151116784
BPIFA3	DNMT3B	TRAK1	0.1742	0.186698956	1.148551362	-0.0642	-0.093526493	2.124667841	0.154	0.168122253	1.191311377
BPIFB1	NECAB3	STX10	0.1653	0.17821094	1.162670179	-0.0665	-0.094726313	2.027787595	0.1559	0.169562597	1.183469585
BPTF	HMGXB4	TNRC6B	0.2042	0.221536466	1.177155416	-0.0752	-0.115395887	2.355847696	0.1764	0.196398263	1.240080989
BRDT	WDR89	PINX1	-0.1594	-0.171003112	1.150650454	0.061	0.087415155	2.049919935	0.152	0.164185383	1.165990059
BRF2	GTF2E2	SMR3A	0.1551	0.168415736	1.179363803	-0.1628	-0.175549842	1.162279574	0.0659	0.093486995	2.014260834
BRIP1	FANCG	CENPX	0.2546	0.272378447	1.14471772	-0.049	-0.111376463	5.169681415	0.2203	0.240960767	1.196676944
BRMS1L	CNRIP1	LRRTM4	0.1503	0.161394147	1.153664473	-0.0591	-0.083841215	2.012941817	0.152	0.162965985	1.150180752
BTG3	TMEM50B	CNOT7	0.1818	0.194862323	1.149041188	0.1773	0.19070137	1.156948221	-0.0547	-0.089849108	2.695839077
BTG3	CNOT7	KRTAP8-1	0.1773	0.191126218	1.162108903	0.1711	0.185431991	1.174431252	-0.0622	-0.095460957	2.353431264
C12orf65	NGRN	MRPL17	0.158	0.169899944	1.156970298	-0.0612	-0.087979125	2.070281613	0.1561	0.168224138	1.160726869
C12orf73	PAMR1	MYBPC3	0.157	0.167803194	1.142258715	-0.0586	-0.083783693	2.042631292	0.1478	0.159295835	1.160894213
C14orf177	TCEAL5	SERPINA3	-0.1539	-0.16889424	1.204829182	0.1848	0.19733176	1.140514793	0.0638	0.094924424	2.217327399
C16orf90	CORO7	BACE1	0.151	0.16315137	1.168039884	0.0599	0.086578163	2.087321522	-0.1624	-0.173796138	1.144576413
C17orf107	OR1A2	PRKAA2	0.1525	0.163734298	1.152826249	-0.0578	-0.083438589	2.087209866	0.1554	0.166482451	1.146929136
C17orf75	TMIGD1	NECTIN2	0.1587	0.170682539	1.156387894	0.0629	0.089373894	2.01604885	-0.1528	-0.16525059	1.16897046
C18orf21	C1D	ATP5F1A	0.1723	0.187647164	1.185744583	0.1681	0.18376193	1.195580649	-0.0724	-0.104390071	2.078653652
C18orf32	SERHL2	PRKACB	-0.155	-0.165612941	1.141144119	0.1556	0.166157537	1.140061337	0.0535	0.079561191	2.210218306
C19orf25	NAPG	STXBP3	0.2148	0.23302851	1.176356253	-0.0839	-0.124543739	2.204427125	0.1677	0.19083126	1.294961136
C19orf73	FLT3LG	CD84	0.1729	0.186521253	1.164169512	-0.0623	-0.094442	2.297761047	0.1699	0.183754406	1.170208565
C1GALT1C1	SLC39A9	SLC10A7	0.2112	0.242346478	1.316067229	-0.0846	-0.147687762	3.049149065	0.2596	0.284843111	1.204395058
C1orf109	OIP5	LSG1	0.1947	0.20839551	1.146132213	0.1503	0.167971089	1.249025159	-0.0721	-0.104509691	2.101674789
C1orf109	DPAGT1	TRAPPC4	0.1833	0.201357824	1.206459091	-0.0705	-0.110056547	2.437873862	0.1944	0.211434576	1.182777405
C1orf109	YARS2	MRPS18B	0.1533	0.167472876	1.193290767	-0.0679	-0.096123174	2.004857655	0.168	0.180921777	1.160261539
C1orf158	RIMKLA	ZMYND12	-0.16	-0.171401005	1.148139645	0.0548	0.082944968	2.292184927	0.1626	0.173813706	1.143328848
C1orf54	CIART	PCYT1A	0.1972	0.210739295	1.142497805	-0.0706	-0.103534251	2.150368854	0.1508	0.168466849	1.24757476
C1orf56	LIX1L	ANKRD42	0.1553	0.166118604	1.144313066	0.0564	0.082058508	2.11828904	-0.1528	-0.163811469	1.149150799
C1QBP	DNM1L	SLC30A9	0.1605	0.17279481	1.158797227	0.169	0.180652136	1.142878061	-0.0563	-0.085793243	2.319020556
C1QTNF12	SKI	TGFBR2	0.1637	0.175993719	1.155772114	0.0616	0.089857044	2.124216671	-0.1581	-0.170791854	1.167377278
C2	HLA-DMB	C2CD6	0.1787	0.191273853	1.145941182	0.0668	0.096182199	2.074473835	-0.1499	-0.164857222	1.209355929
C20orf144	GHRH	CFAP70	0.1605	0.172514701	1.155258267	-0.061	-0.088348809	2.100911713	0.1568	0.169111351	1.162823144
C2orf72	CCHCR1	OR1F1	-0.1622	-0.174740894	1.16112788	0.0655	0.092887775	2.008792673	0.1543	0.167506124	1.178411644
C2orf91	GRIK1	KRTAP13-3	0.1561	0.173798223	1.239072699	-0.0709	-0.104720365	2.183369091	0.1958	0.209916467	1.149915127
C4orf3	CEACAM19	IGSF23	-0.157	-0.168710897	1.155470735	0.0584	0.085577291	2.147431629	0.1595	0.171091521	1.150383377
C5AR1	CABP5	FTSJ1	0.1888	0.202289999	1.147915684	-0.068	-0.100350191	2.176108252	0.1553	0.171628063	1.221224263
C7orf61	CASTOR3	CASTOR2	0.1862	0.199396766	1.146503925	0.0529	0.089716508	2.873905439	-0.1813	-0.194843557	1.154834894
CA7	DPEP3	ENO2	0.176	0.191203015	1.180681694	0.1626	0.179024985	1.212674481	-0.0748	-0.106490314	2.025350477
CAB39	FRYL	WNK1	0.1851	0.198796295	1.153252948	0.1723	0.18702059	1.177660825	-0.0601	-0.095006676	2.501859474
CALM1	EGR3	KBTBD11	0.1955	0.209755191	1.151128556	-0.0612	-0.098649242	2.596249773	0.1741	0.190122876	1.192055979
CAMSAP1	DUSP13	SFTPD	-0.1547	-0.165859822	1.149976201	0.0596	0.084959864	2.030074712	0.151	0.162410913	1.157639107
CAPSL	FYB1	MPPED2	0.1577	0.17069058	1.171430714	-0.0659	-0.093283323	2.001192493	0.1586	0.171491429	1.16950649
CARF	ZACN	SPHK1	0.1557	0.175305968	1.267173879	-0.0744	-0.110146311	2.19459498	0.2062	0.22108229	1.14954107
CARMIL3	RNASE3	PCDHGA11	0.1593	0.170945474	1.151764925	0.16	0.17165217	1.150287257	-0.0574	-0.085011522	2.197201714
CASP8	ZNF638	FADD	-0.2018	-0.218017417	1.167668135	0.2119	0.227362793	1.151349047	0.052	0.098997057	3.623243274
CASQ2	SLC22A15	RASSF6	0.1711	0.1854973	1.174886955	0.1598	0.175115409	1.20145381	-0.072	-0.102148428	2.012338308
CASQ2	OVGP1	PCDHAC2	0.1612	0.172187325	1.140339471	0.0596	0.08536215	2.05038002	-0.1471	-0.15904798	1.169438751
CASTOR3	TYW1	CASTOR2	0.2415	0.264964522	1.204157759	-0.1813	-0.212363933	1.371858498	0.0984	0.149018574	2.29192998
CASTOR3	CNPY4	CASTOR2	0.2012	0.220400619	1.199523001	-0.1813	-0.202529349	1.247738951	0.0816	0.122545264	2.25744369
CASTOR3	NYAP1	CASTOR2	0.1885	0.205318106	1.186674211	-0.1813	-0.1988055	1.202277139	0.0713	0.109183457	2.346532675
CASTOR3	TECPR1	CASTOR2	0.1782	0.196950062	1.221348983	-0.1813	-0.199739318	1.213598199	0.0818	0.117889469	2.078671094
CASTOR3	FAM200A	CASTOR2	0.1616	0.179059348	1.227898653	-0.1813	-0.196935074	1.179760743	0.0771	0.109620572	2.022102559
CASTOR3	SAP25	CASTOR2	0.1597	0.175230749	1.204277874	-0.1813	-0.195046347	1.157240013	0.0676	0.099438169	2.164824261
CATSPER4	COX7C	HSPG2	-0.1524	-0.16324467	1.147268523	0.1484	0.159540707	1.155480362	0.0589	0.083452587	2.004475292
CATSPERE	CCDC107	UNC13B	-0.1572	-0.168093035	1.143761546	0.0572	0.083049193	2.110741086	0.1521	0.163337808	1.153845455
CBFA2T3	TRAPPC2L	TRAPPC4	0.1646	0.18363676	1.245269398	-0.0706	-0.108494748	2.364524564	0.2074	0.222604647	1.151865334
CBWD5	KCNK7	EHBP1L1	0.1676	0.180537629	1.160587616	-0.064	-0.093336243	2.129785373	0.1603	0.173864451	1.175858553
CBY1	JOSD1	PLCXD2	0.1768	0.193935412	1.203227337	0.1777	0.194764318	1.201073062	-0.076	-0.110848975	2.130367768
CC2D2B	CCNJ	ZNF713	0.1836	0.196995264	1.151488665	-0.0618	-0.09530458	2.377953882	0.1665	0.181306454	1.18521495
CCDC112	TRIM55	HEY1	-0.1533	-0.166084905	1.173611032	0.0608	0.088692695	2.124242497	0.1668	0.178512321	1.146112545
CCDC144A	TVP23B	YIPF6	0.188	0.212453709	1.277175534	-0.0654	-0.119964731	3.362123387	0.2576	0.275376179	1.142887159
CCDC152	FYB1	SKIV2L	0.1631	0.174844453	1.149067866	0.1659	0.177464814	1.143911769	-0.0546	-0.083904406	2.364157613
CCDC157	OSM	RNF215	0.1622	0.174866018	1.161797124	0.1735	0.185358433	1.14085066	-0.056	-0.086546624	2.392728291
CCDC186	LAD1	IL12RB2	-0.1533	-0.165031104	1.159420392	0.1567	0.168184118	1.152405481	0.0602	0.08628598	2.054301886
CCDC32	PPP6C	DLL4	0.1585	0.172506594	1.18422164	0.1712	0.184167647	1.157276479	-0.0647	-0.094439126	2.128592087
CCDC61	CEACAM19	RNF128	0.2109	0.226245385	1.150987695	-0.0825	-0.117442429	2.02437425	0.147	0.16881594	1.31795601
CCDC61	PPP5C	FAM153A	0.1665	0.181223215	1.184047592	-0.1689	-0.1833593	1.178851221	0.069	0.099924746	2.097946866
CCDC61	IGFL1	FAM153A	0.1643	0.176103836	1.149239708	-0.1689	-0.180390553	1.140986992	0.0536	0.083670074	2.436199288
CCDC93	COMMD7	DNMT3B	0.2177	0.233172107	1.14687982	-0.0558	-0.102007811	3.336348197	0.1922	0.209753089	1.190475488
CCER2	LGALS4	RAB41	0.1782	0.190801165	1.146330346	0.1624	0.176195222	1.177197194	-0.0599	-0.091472679	2.334037583
CCER2	RAB41	CYSLTR1	0.1624	0.176414952	1.180135157	-0.0625	-0.093641627	2.243409405	0.1752	0.188207078	1.154089689
CCIN	GLIPR2	MCC	0.1651	0.177850876	1.160377394	-0.1621	-0.175100074	1.166495066	0.062	0.091239814	2.163536087
CCKAR	TTC36	CCDC153	0.1521	0.16421026	1.166112294	-0.0623	-0.088336194	2.007800188	0.1571	0.168829516	1.155465917
CCL13	GAS2L2	KIAA1958	0.1501	0.160978688	1.150773031	0.1507	0.161536071	1.149547236	-0.0584	-0.082933059	2.013258853
CCL2	DKKL1	ZNF784	-0.1605	-0.171722747	1.145132621	0.0557	0.083217436	2.233274459	0.1584	0.16978202	1.149083502
CCNB1IP1	OR11H6	RNF17	0.1872	0.206519775	1.216691592	0.176	0.196502392	1.246183372	-0.0869	-0.123955996	2.034411016
CCNB2	NKAPL	DAPK2	-0.1513	-0.163305836	1.164313808	0.1606	0.171868255	1.14552524	0.0595	0.085905883	2.083752939
CCNC	MED19	MED26	0.1784	0.200729409	1.265677034	-0.0765	-0.120583181	2.483128124	0.2198	0.237994543	1.172026052
CCND1	CDK4	CDK6	0.1932	0.22245961	1.326199467	0.0991	0.149468005	2.274876743	-0.2264	-0.251546265	1.233929991
CCND2	CCND3	CDK6	-0.1896	-0.243418767	1.648239763	0.1465	0.21240604	2.102097476	0.2825	0.319433772	1.278764376
CCNJ	OPN4	ZNF713	0.1547	0.168138665	1.180823775	0.1665	0.179017967	1.155483735	-0.0644	-0.09250921	2.066663598
CCNT1	MEPCE	TAF6	-0.1709	-0.18683143	1.194638583	0.0649	0.1002602	2.382846077	0.1877	0.202167118	1.160477913
CCNY	ITGA8	CXCL16	0.1643	0.176583847	1.155409222	-0.0605	-0.089168487	2.17460205	0.1604	0.172998032	1.163224645
CCP110	CEP135	CCSAP	0.1971	0.212146782	1.15884889	-0.0747	-0.10936903	2.144076881	0.1582	0.176897833	1.249962034
CCP110	SASS6	KIF2A	0.1943	0.210505162	1.17338722	0.2091	0.224103783	1.148859165	-0.0537	-0.098323171	3.354203501
CCR4	TPSAB1	C1QTNF8	-0.1534	-0.163830321	1.14088061	0.0544	0.079659001	2.142758193	0.1524	0.162930176	1.14271353
CD19	CLBA1	DOC2A	0.1608	0.175068566	1.185120476	0.1654	0.179301544	1.174653571	-0.0691	-0.098302842	2.024899975
CD300LG	CFAP97D1	PDGFB	0.1849	0.199163756	1.160769428	0.1716	0.186960607	1.187569703	-0.0638	-0.098696187	2.389901192
CD3EAP	ERCC2	GON4L	0.1758	0.190188238	1.170116854	0.1771	0.191380296	1.16755767	-0.0621	-0.096242313	2.401512683
CD48	PRELP	CFAP65	0.1657	0.176963895	1.140036947	-0.0592	-0.08629397	2.124506888	0.1504	0.16275202	1.170889494
CD79A	NCKAP1L	POU2F2	0.1554	0.16680123	1.152237099	0.1534	0.165002625	1.156205776	-0.0596	-0.085452462	2.057795897
CD79B	PNLIP	ICAM2	-0.154	-0.166724235	1.172641356	0.1636	0.175622959	1.152428221	0.0623	0.089773541	2.075096417
CDC37	LSM4	SMCP	0.1573	0.170077787	1.168826757	0.1694	0.181303524	1.144940231	-0.0591	-0.088086943	2.223257743
CDCA7L	PSPH	PSAT1	0.1587	0.171151408	1.16268472	-0.0595	-0.087907432	2.184226912	0.1646	0.176600264	1.150965126
CDH1	CTNNA1	CDH2	0.3104	0.342222085	1.215551677	-0.101	-0.18149994	3.231451752	0.2173	0.26289009	1.463785536
CDH2	CTNND1	CDH1	0.1682	0.203965775	1.470239821	-0.101	-0.154104102	2.32955574	0.2694	0.292056528	1.174927111
CDH20	SLC14A1	G3BP2	0.1632	0.174457225	1.142725559	-0.0602	-0.086689951	2.073752798	0.1493	0.161604844	1.171240025
CDH3	CTNNA1	CDH2	0.2105	0.225864271	1.151426368	-0.0449	-0.0949843	4.474981921	0.2173	0.232169428	1.141666041
CDH7	SERPINB2	SOHLH2	0.1728	0.186629627	1.165799635	-0.0628	-0.095005675	2.290858853	0.1703	0.184295898	1.17092607
CDK5RAP1	MYLK2	CCDC184	0.1502	0.161283356	1.15304101	-0.1545	-0.165315306	1.144376843	0.0575	0.082613658	2.065411437
CDK5RAP3	UFSP2	ERICH6	0.2223	0.237838393	1.144507803	-0.148	-0.171022527	1.335580648	0.0819	0.119010926	2.113872148
CDKL3	TCP10	IRF1	-0.1544	-0.16495807	1.141344803	0.1468	0.157906587	1.156690224	0.0578	0.082371749	2.028734944
CDT1	TBCC	PFDN1	0.1616	0.173362266	1.150351026	-0.0559	-0.084515264	2.28796234	0.1634	0.174987488	1.147063563
CEACAM19	ZNF229	IFNA6	0.1703	0.182716916	1.1509128	0.0557	0.087168865	2.447962268	-0.1699	-0.182311754	1.151712899
CEACAM19	DRD4	PVR	-0.1563	-0.17037173	1.188296825	0.1713	0.184181061	1.155942272	0.0654	0.09471504	2.097774088
CELF2	FGF2	ANKRD16	-0.1678	-0.181795315	1.173199648	0.1837	0.196442176	1.143787432	0.0575	0.091174843	2.512251157
CELF3	CT55	TDRKH	-0.1677	-0.182188139	1.180638782	0.1818	0.195214391	1.152851569	0.0613	0.094666037	2.386026051
CENPC	CENPI	RNF113A	0.1797	0.20310205	1.27764079	-0.0783	-0.123864218	2.500347356	0.2248	0.24359231	1.174011102
CENPI	NKAP	CENPC	0.2113	0.227220438	1.155996025	0.1797	0.198352636	1.218585793	-0.0652	-0.10728966	2.708965748
CENPS	FAAP100	BRIP1	0.2217	0.237935238	1.151767389	-0.043	-0.098399324	5.229642977	0.2274	0.243180207	1.143914705
CENPX	FAAP100	BRIP1	0.21	0.227387493	1.172132979	-0.049	-0.101606978	4.302531037	0.2274	0.24337126	1.145712823
CEP135	TEDC2	TCAIM	0.1814	0.194343966	1.147131198	0.1475	0.163297218	1.225134986	-0.0698	-0.099271448	2.023596562
CEP350	SELP	MAP2K7	0.155	0.172276118	1.235223913	-0.1832	-0.19786587	1.166792971	0.0757	0.107187741	2.004582657
CEP72	SLC6A18	ANKRD30A	0.1704	0.182723048	1.149780735	-0.1513	-0.165164347	1.191109637	0.065	0.093168133	2.057067782
CEP72	TPPP	GYPA	0.1661	0.178825227	1.159585735	0.0609	0.090644391	2.216217091	-0.1643	-0.177185925	1.163150321
CERS2	SPTSSA	SELENBP1	0.1896	0.2031729	1.147919556	0.1496	0.166658311	1.241014557	-0.0718	-0.103151451	2.065646328
CFAP299	ITGB5	PF4	0.1789	0.194544444	1.182721269	0.1762	0.192135438	1.188416197	-0.069	-0.103774145	2.263665167
CFAP299	ZNF445	TET2	0.1529	0.164172195	1.15289753	0.1557	0.166780035	1.147303781	-0.0578	-0.083598361	2.091856172
CFAP47	MAGEB16	ARL14EPL	0.156	0.17000879	1.187283674	0.0646	0.093916244	2.116805265	-0.172	-0.18469459	1.153317945
CFAP61	PYGB	TMEM117	0.1733	0.185200873	1.142649407	-0.0633	-0.091673229	2.097222697	0.1499	0.163629605	1.192139809
CFAP97	KATNB1	WDR62	0.2084	0.240124717	1.327689974	-0.0829	-0.147146321	3.14842831	0.2675	0.292168757	1.193051478
CFAP97D1	ISLR2	RUNDC3A	-0.1562	-0.170075665	1.185134355	0.1746	0.187036399	1.147264383	0.0625	0.09227955	2.182377783
CHAF1A	POLR2E	CDK9	0.1651	0.177373844	1.153973679	-0.0582	-0.087673501	2.27031281	0.1642	0.176510362	1.155775771
CHAT	PTPN20	SVEP1	0.1605	0.171883912	1.146775397	0.06	0.086404512	2.0747527	-0.1515	-0.163518506	1.165269064
CHD9	IVL	SPRR1A	-0.1673	-0.180014686	1.157248561	0.0618	0.091259779	2.182765093	0.1615	0.17461092	1.169191264
CHEK1	WEE1	RPL27A	0.2082	0.222927871	1.146300351	-0.0486	-0.094739502	3.801500938	0.2024	0.217588095	1.155135842
CHEK1	SRPRA	SMU1	0.1742	0.189760955	1.186457743	0.1766	0.191894117	1.181405572	-0.0687	-0.102597033	2.231285996
CHERP	RBM17	MCM10	0.1713	0.191282444	1.246695387	-0.0744	-0.113844852	2.338254734	0.2061	0.222732358	1.168184557
CHKB	RABL2B	C8orf33	0.173	0.188242995	1.184716056	-0.0646	-0.099194854	2.360717655	0.1822	0.196699022	1.165931384
CHRM1	SMIM4	SLC22A8	-0.1509	-0.16808778	1.240643889	0.1877	0.201603612	1.153556839	0.0732	0.104607149	2.039719479
CHRNB1	PMP22	GSTM5	0.1697	0.182958529	1.162310481	0.0569	0.089640486	2.481639659	-0.177	-0.189738216	1.148770384
CHRND	ECEL1	XYLT2	0.1505	0.161852923	1.156133807	0.1555	0.166459355	1.146104176	-0.0584	-0.08378766	2.056990369
CHST11	COL6A6	CKAP4	0.1531	0.164888312	1.159394995	0.1599	0.171175704	1.14585607	-0.0585	-0.085061264	2.115066642
CHST5	CHST6	IL15RA	0.2418	0.258211466	1.140866922	0.0899	0.129425433	2.073590254	-0.1424	-0.169845193	1.422358668
CHUK	KDF1	RELB	0.2117	0.236918922	1.252607194	0.2644	0.284472755	1.15768001	-0.0619	-0.12504425	4.08162334
CIDEC	LHFPL4	OR2A12	0.1552	0.166096586	1.145328387	0.148	0.159448239	1.160088042	-0.0593	-0.084195316	2.017052128
CKAP4	ZBTB8B	ALDH1L2	0.1605	0.17342508	1.167772808	0.1613	0.174217535	1.165942243	-0.064	-0.092232863	2.080037877
CLBA1	STK4	BTBD6	-0.152	-0.163581183	1.158794667	0.1577	0.168944407	1.147100209	0.0589	0.084916824	2.077855292
CLDN2	CYSLTR1	EOMES	0.1517	0.162704604	1.150997808	-0.0558	-0.081576899	2.139003476	0.1573	0.167935904	1.140151953
CLDN8	PLEKHH1	KRTAP19-2	-0.1602	-0.172856526	1.164871077	0.1723	0.18412525	1.141844998	0.0571	0.087090488	2.327639304
CLEC17A	OR10H1	DAZL	0.1837	0.198053356	1.162923245	-0.0694	-0.102361992	2.174671589	0.1626	0.178844562	1.209340826
CLPP	GRSF1	NDUFS8	0.2178	0.236611385	1.18014577	-0.0838	-0.126236086	2.267742262	0.1723	0.195967402	1.293119544
CLPX	GRSF1	NDUFS8	0.1764	0.19148302	1.177864993	-0.0682	-0.101653534	2.224475248	0.1723	0.187731342	1.186709931
CLPX	STOML2	TIMM22	0.1599	0.172667171	1.166348386	-0.0586	-0.088230042	2.265696475	0.1702	0.182205946	1.146308028
CLTC	TFG	GTSE1	0.1813	0.206565639	1.298090777	0.2372	0.256594218	1.169890986	-0.079	-0.127700678	2.613734866
CLTC	USP8	GTSE1	0.1631	0.189715075	1.352524377	0.2372	0.255683979	1.161605596	-0.0863	-0.130461657	2.283169027
CMBL	SLC34A2	PRLR	0.1636	0.181370514	1.229428558	0.1932	0.208351474	1.162620173	-0.072	-0.107056953	2.20984549
CMIP	GNB1	PDCL	0.2833	0.307700372	1.179980209	-0.1196	-0.172533326	2.082970156	0.155	0.198405654	1.637392454
CNBD1	GALNT6	PFKM	-0.1542	-0.169412746	1.206859949	0.0652	0.096261952	2.181070963	0.1836	0.19641133	1.144457286
CNOT10	EIF3L	GGNBP2	0.167	0.21080411	1.593239004	0.3168	0.340154615	1.152525764	-0.1007	-0.164303922	2.660413148
CNOT11	GGNBP2	EIF3L	0.3065	0.333131944	1.18113409	0.1884	0.231534649	1.510472346	-0.1007	-0.169530184	2.832352447
CNPY2	IRS1	IRS2	0.2228	0.249956619	1.258269826	0.1989	0.229138543	1.327752333	-0.1046	-0.155810956	2.221070393
CNPY2	FURIN	MET	0.2222	0.237536211	1.142979466	-0.085	-0.120798028	2.020784557	0.1422	0.165855621	1.359526651
CNR2	PTPRR	SPRY3	0.1824	0.195048078	1.143384237	0.1612	0.175481416	1.184968614	-0.0604	-0.092548661	2.347776264
CNTN6	CYP46A1	BCL11B	-0.1505	-0.166164048	1.218631175	0.0681	0.098370017	2.089187258	0.183	0.195950785	1.1462342
CNTROB	PCM1	WRAP73	0.2114	0.229302621	1.176781275	-0.0572	-0.107324804	3.514419812	0.2139	0.231642114	1.172384853
COA4	PET117	COX16	0.2159	0.234622011	1.180713178	-0.0503	-0.106492524	4.490082331	0.2353	0.252409104	1.150788666
COA5	COX8A	BCS1L	0.2139	0.230694344	1.163075565	0.1998	0.217741081	1.188148716	-0.0588	-0.10605906	3.255029834
COA6	SLC31A1	UQCRC2	0.1962	0.224080601	1.304963671	0.2446	0.26702935	1.191769276	-0.0832	-0.138018397	2.748887471
COA6	UQCRC1	SLC31A1	0.1807	0.199527476	1.219001897	0.1962	0.213511397	1.184764478	-0.0734	-0.11290236	2.363612794
COA6	UQCRB	SLC31A1	0.1703	0.186109471	1.193817358	0.1962	0.209872063	1.144719725	-0.0603	-0.09698682	2.586910373
COCH	RHOJ	ADAM30	0.1537	0.166643507	1.174830487	0.1638	0.175898087	1.153576405	-0.063	-0.090487655	2.061317553
COL1A1	EIF2AK3	PRR15L	0.1619	0.173886848	1.153320566	0.1619	0.17383661	1.153425982	-0.058	-0.086476022	2.222873396
COLQ	ZNF557	MYO1F	0.1577	0.169110963	1.149939255	-0.0617	-0.087243296	2.001996322	0.1492	0.161237149	1.167976806
COMMD4	COMMD9	ELF5	0.1936	0.209392778	1.169848218	-0.0626	-0.102505182	2.680759038	0.1869	0.20327874	1.182675872
COMMD6	COMMD8	RIN2	0.2102	0.226511248	1.161496919	0.1509	0.173343895	1.320542542	-0.0857	-0.121435148	2.009691756
COMMD7	WASHC3	DNMT3B	0.2346	0.255811788	1.189054781	0.1922	0.218084043	1.286919868	-0.0812	-0.132422859	2.657805403
COMMD7	LZIC	SNTA1	0.1788	0.191024608	1.142076317	0.1579	0.171768631	1.183393613	-0.0604	-0.091210278	2.281064652
COMMD9	RAB21	SYT13	0.1963	0.215184222	1.201212715	0.202	0.220282315	1.18972862	-0.0689	-0.113027713	2.691657595
COMMD9	ELF5	VPS26C	0.1869	0.21082079	1.272063198	0.2425	0.260950754	1.157595453	-0.0705	-0.121529791	2.972630666
COMMD9	WASHC4	ELF5	0.1691	0.186111468	1.211822142	0.1869	0.202372202	1.172150913	-0.0712	-0.106140655	2.224361661
COPS4	COPS6	SRRT	0.2013	0.217910403	1.171754049	-0.0658	-0.107498637	2.666879054	0.1869	0.204739549	1.200500807
COPS6	PMPCB	COPS4	0.1972	0.211941796	1.155505028	0.2013	0.215776318	1.148915508	-0.0505	-0.09395209	3.456932614
COPS6	CPSF4	CSTF1	0.1627	0.179676463	1.219841766	-0.0675	-0.102467586	2.307388658	0.1949	0.209130827	1.151353116
COQ4	UQCRC2	USP31	0.1855	0.198560116	1.145949032	-0.0627	-0.095458906	2.317147015	0.161	0.176053134	1.195355097
COQ7	NDUFAF5	KAT14	0.1503	0.162955499	1.175001272	-0.0609	-0.087956422	2.088119525	0.1656	0.17704593	1.143579614
CORO1B	TBX10	TMEM109	0.2398	0.256443519	1.143836516	-0.0871	-0.127670335	2.146904446	0.1478	0.174473963	1.392626104
CORO1B	RHOD	FBXO33	0.151	0.161582252	1.145843454	0.057	0.08144804	2.044821223	-0.15	-0.160719728	1.147693139
COX10	COX11	ZNF624	0.1852	0.200284711	1.168941848	0.179	0.19454947	1.181381668	-0.0637	-0.100187697	2.473264648
COX15	NDUFA2	NDUFAF4	0.1716	0.185893329	1.173026421	-0.0566	-0.091866978	2.633696389	0.1881	0.201094093	1.143222065
COX16	CYC1	NDUFA5	0.1964	0.210417282	1.147825297	-0.0766	-0.108430156	2.005997741	0.1458	0.164465063	1.273250249
COX4I1	NDUFB11	DHODH	0.2498	0.267156932	1.143761714	0.147	0.176008312	1.433034797	-0.0908	-0.133200047	2.14975251
COX6B1	COX8A	BCS1L	0.1669	0.180814968	1.173860295	0.1809	0.19377541	1.147200608	-0.0588	-0.091758191	2.436402889
COX6C	MRPL13	MRPL46	0.1874	0.207724835	1.228675472	-0.075	-0.117895887	2.471830389	0.2047	0.223358603	1.190248788
CPD	IGF1R	MET	0.2466	0.263867303	1.145055908	0.2278	0.246538181	1.171638354	-0.0443	-0.106469989	5.774700298
CPNE1	ERGIC3	DNAJC3	0.1795	0.19318671	1.158808579	-0.0646	-0.097150191	2.260442507	0.1652	0.180068018	1.188414821
CPT1C	PYGB	ACSS1	-0.1604	-0.17166101	1.145938472	0.0543	0.08239632	2.302427324	0.1619	0.173060145	1.143170231
CPZ	TBC1D19	ADAM20	0.1712	0.184004832	1.155089598	0.0646	0.094029208	2.116290531	-0.1569	-0.170813223	1.185621091
CRISP1	KITLG	ODF3	-0.1581	-0.171215262	1.173248948	0.161	0.173946584	1.166760546	0.0655	0.093334697	2.030287052
CRLS1	RPL37A	FAM210A	0.1576	0.168500214	1.143273115	0.1552	0.166242452	1.147902081	-0.0555	-0.081971833	2.180247854
CROT	DIO3	ANKRD9	0.1615	0.173987402	1.161111861	-0.0582	-0.087650347	2.270029364	0.1678	0.179880209	1.148811371
CRYBA1	UNC119	DNASE1L1	0.1722	0.1847855	1.151893787	0.1594	0.173034777	1.177907497	-0.0621	-0.092069201	2.199193879
CSF2RB	TRIOBP	JAK2	0.177	0.203548788	1.322493088	0.2421	0.261616228	1.167483472	-0.0819	-0.130641887	2.544632126
CSH2	IFNA7	IFNA6	0.1802	0.194439857	1.164573399	-0.0644	-0.098213565	2.326105381	0.1709	0.185908849	1.183578784
CSNK1G3	VSIG4	ARHGEF9	-0.1555	-0.169978881	1.195128529	0.065	0.095069932	2.13948537	0.1765	0.189303605	1.150345497
CST1	NKX2-4	KLRD1	0.1653	0.178623836	1.167464167	-0.1619	-0.175468879	1.174837991	0.0653	0.094613859	2.098149925
CST8	RND2	CFAP61	0.1542	0.167150309	1.174747805	0.1674	0.179325751	1.147682511	-0.0613	-0.089448755	2.1280727
CST9	THBD	PSMD5	0.1874	0.201750317	1.158880071	-0.0659	-0.100518436	2.325082284	0.1676	0.183646145	1.199996869
CST9	PCDHAC1	SYNDIG1	-0.1704	-0.186866073	1.203217631	0.1734	0.189632738	1.195923151	0.0758	0.10857653	2.050281113
CSTF2T	SYT15	USP54	0.155	0.16642986	1.152472342	-0.0579	-0.084200803	2.117912498	0.1567	0.168003421	1.149112571
CSTF3	ELP4	CTU2	0.1792	0.203591598	1.291160778	-0.07	-0.120448404	2.961925084	0.2498	0.267305154	1.145108777
CSTL1	NANP	PRSS55	0.1852	0.197874201	1.14131238	-0.1461	-0.162066225	1.230086755	0.0689	0.098698127	2.052958919
CTNS	HASPIN	SGO2	0.1506	0.164048166	1.186143521	-0.0626	-0.09065772	2.099649712	0.1709	0.182749315	1.143659542
CTSF	PACS1	WDR37	0.1952	0.210931547	1.168040036	-0.0669	-0.105329777	2.482084135	0.1783	0.195507776	1.202730084
CYB5R4	DUSP6	BRAF	0.1682	0.179785627	1.141887219	0.0633	0.090108091	2.028509744	-0.1462	-0.15945995	1.1891711
CYC1	UQCRFS1	UQCC3	0.2616	0.285178164	1.188872834	0.1596	0.197490835	1.53027896	-0.1137	-0.163136029	2.059258481
CYC1	NDUFV2	DHODH	0.1952	0.214953378	1.212533	0.1766	0.198342139	1.261592503	-0.088	-0.126904851	2.077924971
CYC1	NDUFA10	DHODH	0.1931	0.208351807	1.164481689	0.1766	0.193269253	1.197883683	-0.0655	-0.103090809	2.479692598
CYC1	NDUFA11	UQCC2	0.182	0.197034029	1.171328122	0.1742	0.189833433	1.187693064	-0.0662	-0.101178113	2.332080825
CYC1	NDUFS5	DHODH	0.1759	0.189553286	1.161398662	0.1766	0.190195845	1.160088605	-0.0587	-0.092622671	2.490935822
CYC1	UQCC2	UQCRFS1	0.1742	0.201803201	1.342192846	0.2616	0.279967183	1.145821903	-0.0765	-0.128464089	2.817120656
CYC1	NDUFS2	DHODH	0.1597	0.173642226	1.182038295	0.1766	0.189206027	1.148045354	-0.0616	-0.092414803	2.251312183
CYC1	NDUFAF4	COX15	0.1532	0.164566117	1.153384475	0.1587	0.169682765	1.142683797	-0.0566	-0.082950391	2.147255518
CYP2A7	PSG8	PCARE	0.1642	0.177094406	1.163600124	0.1575	0.170955246	1.178148267	-0.0656	-0.093898554	2.048162984
CYP4F2	OR7C2	OR4K17	0.1723	0.184323303	1.144271285	0.0646	0.092549797	2.054478679	-0.1485	-0.162373661	1.195818245
DAP3	SARS2	TNFSF15	0.1681	0.180726185	1.156366343	-0.0662	-0.094364127	2.033243719	0.1532	0.167052037	1.189122326
DARS2	POLG2	COX6B1	0.1518	0.163203298	1.156557208	0.1572	0.168251518	1.145665402	-0.0582	-0.084041492	2.086557881
DCC	ZBTB7C	CELSR3	0.16	0.172420321	1.160729007	-0.0646	-0.091529565	2.00881074	0.1543	0.167103721	1.173293356
DCPS	PMVK	PRDM10	0.1781	0.190790831	1.147378132	0.1532	0.167918622	1.200818231	-0.0654	-0.095299544	2.125042307
DCTN2	SKA1	ZNF407	0.1761	0.189626916	1.160205451	-0.0532	-0.089101986	2.80576693	0.1872	0.200017351	1.141016984
DCTN2	DYM	SKA1	-0.1617	-0.176308024	1.188912315	0.1761	0.189493254	1.15857045	0.0653	0.096484278	2.185756416
DCTN4	EME2	ACTR10	0.1587	0.172098533	1.176347484	0.1613	0.174523332	1.170477803	-0.0669	-0.094908045	2.013675644
DCTN6	DYNLRB1	ASH2L	0.1587	0.169489091	1.141096678	0.1453	0.157109109	1.168912267	-0.06	-0.085052462	2.00759307
DCTPP1	SPN	DOCK10	0.1554	0.169616743	1.190640616	0.0616	0.092179816	2.239352111	-0.18	-0.192229995	1.141045205
DDAH2	DYNC1I1	PON3	-0.1712	-0.187013653	1.193038716	0.0695	0.103090438	2.202203532	0.178	0.193211412	1.17816155
DDC	TNFRSF19	RNF17	0.1762	0.188595914	1.145722404	-0.0628	-0.092701271	2.179377846	0.1552	0.169271062	1.189087579
DDX10	OTOP1	GLT8D1	0.155	0.166001058	1.147255613	-0.0555	-0.081821448	2.172290534	0.1569	0.167788496	1.143585703
DDX56	MRPL32	MRPL17	0.2249	0.240610076	1.144411599	-0.0705	-0.112344288	2.542183008	0.1666	0.187728703	1.269482864
DEFB118	FYCO1	DEFB123	-0.1582	-0.169318311	1.145349917	0.1594	0.17039349	1.143197858	0.0546	0.081837394	2.249790051
DEFB134	FAM167A	DYNLL1	0.1513	0.162357218	1.151535674	0.0584	0.083353649	2.037570909	-0.1523	-0.163266855	1.149547602
DEFB135	LRRC25	CHRNA2	0.1521	0.165794684	1.188333551	0.1731	0.185153271	1.144412878	-0.0629	-0.091614122	2.124211065
DEFB4B	EGR3	CCR7	0.1634	0.177530064	1.180914245	-0.0683	-0.098005308	2.057875244	0.1655	0.17948253	1.17616013
DENND1A	RAB5C	KRT28	0.1506	0.161021341	1.143991874	-0.057	-0.081087275	2.025103111	0.1481	0.158756339	1.148872475
DEPDC5	FLCN	TSC1	-0.1525	-0.193862059	1.615853856	0.2818	0.304765144	1.170076938	0.1146	0.166120507	2.102795496
DGKH	KATNAL1	ATP13A5	0.1604	0.175289737	1.193502063	-0.1735	-0.187280096	1.164682499	0.0679	0.098477543	2.104529938
DHODH	RPIA	MAT2A	0.1694	0.184235494	1.182632269	-0.072	-0.102692345	2.037016422	0.1646	0.179796001	1.193916207
DHX16	RIOK1	ZNF451	0.1555	0.166277067	1.143055396	-0.0554	-0.081283095	2.150794425	0.1538	0.164641481	1.146423159
DHX30	NARS2	ALDH18A1	0.1558	0.168174062	1.165763831	-0.0638	-0.090442787	2.007279948	0.1567	0.16899421	1.163841453
DIAPH3	TMOD3	MRTFB	0.1696	0.186790993	1.212493464	-0.0664	-0.103318781	2.422449682	0.1971	0.211927799	1.155710365
DIS3	ZC3H13	YTHDF2	0.1561	0.167259193	1.147589662	-0.0578	-0.083748279	2.101012437	0.1535	0.164792863	1.152868511
DLL3	UPK1A	FXYD6	0.1565	0.167331393	1.142774239	0.0576	0.082988122	2.078885023	-0.15	-0.161267166	1.155782185
DLST	MRPS36	RNF145	0.1686	0.180242263	1.142707757	-0.0623	-0.089652235	2.072700752	0.1489	0.16205851	1.184100795
DLST	GOT2	SDHD	0.1662	0.178872908	1.158511471	0.1678	0.180368897	1.155386096	-0.0587	-0.089050511	2.302938755
DMP1	RASGEF1B	AQP11	0.1716	0.18368004	1.145920586	-0.1536	-0.167040201	1.183295747	0.0623	0.091032783	2.137143618
DNAJC11	PGS1	MTX1	0.1581	0.173090243	1.199086243	0.171	0.184960558	1.169272529	-0.0704	-0.100182712	2.023478098
DNLZ	FDXR	HSPA9	0.1583	0.169413338	1.144786893	0.1494	0.16107596	1.163201251	-0.0594	-0.085114829	2.049718524
DOK3	MKNK1	MXD3	0.1667	0.180787176	1.175685136	0.1713	0.185023038	1.166098902	-0.0643	-0.095570649	2.211132148
DOT1L	KAT6B	PSIP1	0.1822	0.204381638	1.258161895	0.2381	0.255057496	1.1475161	-0.0666	-0.115148246	2.991055667
DPF2	SMARCB1	ARID2	0.3161	0.343513967	1.180873042	-0.1041	-0.175199965	2.833816693	0.1873	0.233341244	1.552487006
DPH1	DPH7	ZMYND19	0.2502	0.268255683	1.149467983	-0.0606	-0.116705962	3.70643073	0.2002	0.222833149	1.239121583
DPP3	TM7SF2	ZNF704	0.1641	0.177169275	1.165121578	0.1577	0.171230355	1.179309074	-0.0662	-0.094501306	2.039439909
DRAM2	RAP1A	H6PD	0.1673	0.179910018	1.155959174	-0.0635	-0.092239533	2.109370216	0.1572	0.170536222	1.177394304
DRC3	DRG2	RWDD1	0.1721	0.194534496	1.277417904	-0.0793	-0.121256348	2.338689136	0.2168	0.2346792	1.171720234
DRD2	FILIP1L	NXPE2	-0.1583	-0.172659995	1.189563914	0.1698	0.183203024	1.164137402	0.0675	0.096978145	2.06507157
DROSHA	XPO5	ICE1	0.2363	0.252902549	1.145642488	0.189	0.209867996	1.232341725	-0.0613	-0.111086526	3.28128244
DTD2	SFTA3	BBS5	0.1618	0.173869425	1.155048789	0.1575	0.169926836	1.163783141	-0.061	-0.088692186	2.117616439
DTX1	WDR66	ZNF524	0.1514	0.167170637	1.219928052	-0.1798	-0.193146136	1.154400622	0.0706	0.10054299	2.030571547
DUS2	WWP2	SUSD6	0.1854	0.199510122	1.158322138	-0.0553	-0.093163535	2.834061041	0.1866	0.200686898	1.156093168
DYRK1A	PAPOLA	FAM53C	0.1572	0.18914935	1.448546086	-0.2686	-0.287509654	1.146140142	0.0905	0.139463806	2.376616306
E2F3	TFDP1	CCNE1	0.2878	0.311651702	1.172814952	0.1942	0.229625608	1.398156666	-0.0865	-0.151553146	3.070158068
E2F3	ZZZ3	MBIP	0.2086	0.22302752	1.143337327	-0.0802	-0.113606599	2.007600853	0.1428	0.163657805	1.313109987
EARS2	MRPL47	WBP1L	0.1821	0.194740668	1.143474776	0.0608	0.092725627	2.327202917	-0.1604	-0.174710369	1.186368393
EBF1	POU2AF1	TCF3	0.1913	0.209040736	1.193589006	-0.0735	-0.112763746	2.355349486	0.1845	0.20285809	1.208731442
ECI2	RNF13	CSTA	0.1527	0.165262263	1.171702336	-0.0608	-0.088183063	2.105330258	0.1649	0.176603207	1.146542948
ECSIT	NDUFV2	THOC1	0.1841	0.199746893	1.177262759	-0.0569	-0.097146286	2.913541537	0.1991	0.213604184	1.150594137
ECSIT	NDUFB2	ATL1	0.1835	0.196751689	1.150028524	0.1739	0.187942818	1.167509479	-0.0573	-0.092145905	2.5871176
EFHD2	UQCR10	COQ4	0.1668	0.183285862	1.207787525	-0.0744	-0.107028513	2.06649533	0.1764	0.192045051	1.185074379
EFNB2	HPR	DCUN1D2	-0.1637	-0.178978699	1.195290493	0.1858	0.19932709	1.150324769	0.0635	0.096888596	2.328664943
EGFR	GRB2	FRS2	0.2872	0.321056436	1.250117986	-0.1447	-0.207203871	2.051551106	0.1766	0.230102483	1.698588462
EGFR	GAB1	MET	0.2014	0.258876382	1.652545807	-0.1122	-0.199584172	3.161512078	0.3514	0.384310865	1.195716065
EGR3	LANCL2	KBTBD11	0.1841	0.197343794	1.149343598	0.1741	0.188154284	1.167497945	-0.0571	-0.092066778	2.603702631
EHMT2	ZBTB2	ENPP3	0.188	0.201233691	1.145933921	-0.0705	-0.101457078	2.06938366	0.149	0.165607214	1.235477842
EIF2AK2	IFNAR2	HUNK	0.1777	0.190803269	1.152985148	-0.0701	-0.099380365	2.010308311	0.1497	0.165203425	1.217534799
EIF4EBP2	USP54	GLIS2	0.1708	0.183792391	1.158297453	-0.0657	-0.095139246	2.096767975	0.1574	0.17145399	1.187301055
EIF4EBP2	TCTN3	TXNDC5	0.1527	0.163159858	1.142292314	-0.1476	-0.158500996	1.152340658	0.0572	0.081592042	2.033916899
EIF5A2	MFSD1	ORMDL1	0.1643	0.175547761	1.1415178	0.1552	0.167120182	1.159016813	-0.0569	-0.084565207	2.208890907
EIPR1	STX16	CTSZ	0.1986	0.214435663	1.166235932	-0.0592	-0.101501936	2.940993343	0.1935	0.209748587	1.175492434
ELMOD3	TNFRSF13C	VAMP8	-0.1545	-0.167559244	1.175875466	0.1611	0.17358278	1.161541017	0.0652	0.092374097	2.00813749
ELOVL1	TMEM189	PEX19	0.198	0.213016797	1.157410431	-0.0784	-0.111932002	2.038800631	0.1518	0.171211887	1.272375465
EMC2	TMEM147	SBSN	0.1664	0.178924041	1.156720893	-0.0616	-0.090732291	2.173084843	0.1608	0.173804563	1.168025463
EML2	IGFL4	TFIP11	0.1551	0.166024277	1.145651056	0.1521	0.163253521	1.151555419	-0.0573	-0.082808754	2.091693237
ENDOU	SLC38A4	TMEM69	0.1678	0.180220873	1.154136586	-0.1637	-0.176487587	1.162051519	0.0594	0.08928837	2.261774944
ENKD1	RHBDL2	CMTM4	-0.1518	-0.164633886	1.176917938	0.1639	0.175855471	1.15105676	0.063	0.090135711	2.046173608
ENY2	UTP23	PNISR	0.1767	0.19161553	1.175600873	0.1748	0.18989306	1.179519333	-0.0659	-0.099915358	2.296816218
ENY2	MRPL13	TRMT10C	0.1643	0.17685956	1.159218373	-0.0594	-0.08902615	2.24785264	0.1657	0.178212852	1.156342885
EPB41L4A	OR52W1	DNHD1	-0.1516	-0.162388963	1.147849881	0.0567	0.081711519	2.07906252	0.1527	0.163474217	1.145547863
EPHX3	TMPRSS9	MAP1S	0.1746	0.187025872	1.147976107	0.1521	0.166350693	1.196412689	-0.0651	-0.094179874	2.092414294
EPS15L1	ITSN2	DAND5	0.2167	0.237449207	1.200755641	0.1767	0.202027273	1.306794967	-0.0908	-0.134389435	2.188860886
EPS15L1	SH3GL1	TMEM221	0.18	0.199261435	1.225078302	0.2012	0.21841342	1.178750225	-0.0728	-0.113120881	2.415736621
ERCC1	PPP1R13L	RFWD3	0.167	0.179876116	1.160339014	0.1609	0.174297203	1.172980515	-0.0633	-0.092677684	2.142800966
ERP44	SMAD4	ATRN	0.1593	0.178908423	1.260720118	0.2101	0.225040053	1.147039511	-0.072	-0.109252108	2.304526401
ESD	RNF6	TET2	0.2089	0.223512759	1.145173801	-0.0783	-0.112762666	2.072948353	0.1472	0.167806258	1.298817228
ESS2	SNRPD3	SCFD1	0.1622	0.17365389	1.146766064	0.1537	0.165816685	1.163807718	-0.0594	-0.086458833	2.120318912
ETFBKMT	PKP2	TCF3	0.1768	0.189302151	1.146070477	-0.063	-0.093066895	2.184258867	0.1556	0.169735687	1.190032355
ETV4	ETV5	KLHL11	0.1643	0.177583525	1.168124097	0.1628	0.176244994	1.171224186	-0.0647	-0.093980428	2.109431701
EVX1	ZPBP	FPR1	0.1538	0.165488313	1.157565598	0.058	0.084686306	2.130327094	-0.1598	-0.1710578	1.14567628
EXOC1	EXOC2	SRP72	0.1673	0.186709901	1.244977534	0.1924	0.209293259	1.183639164	-0.0796	-0.115514061	2.107658637
EXOC3	MED10	EXOC8	0.2256	0.245549394	1.184665294	0.2278	0.247557886	1.180914959	-0.0575	-0.114782486	3.986327665
EXOSC3	NOL6	AK6	0.1594	0.174121527	1.193619391	-0.0677	-0.097999582	2.096528686	0.1732	0.186791489	1.16318039
EXT2	GRB2	EGFR	0.1637	0.200473745	1.499273489	-0.0955	-0.150831352	2.493618224	0.2872	0.308337986	1.153034508
EXTL3	PTPN11	EGFR	0.1971	0.218590857	1.230443448	-0.0932	-0.13388176	2.061478638	0.1818	0.205058854	1.272426363
EXTL3	GRB2	EGFR	0.173	0.209469	1.46608332	-0.0932	-0.151490111	2.639396159	0.2872	0.30926972	1.160013505
FABP7	SOGA3	SLC25A47	0.1603	0.17181843	1.14823602	0.0566	0.084241369	2.219535461	-0.1593	-0.170856695	1.150219476
FAM110B	NPBWR1	NPHP4	0.1531	0.166102449	1.176768872	-0.0599	-0.088430827	2.177485925	0.1709	0.18259401	1.140994166
FAM117A	ITGA3	ELMO3	0.1542	0.165899557	1.15675527	-0.061	-0.086789711	2.021532485	0.1536	0.165291091	1.158132216
FAM122A	IER5	PTRH1	-0.1575	-0.171869962	1.190209012	0.0651	0.095179534	2.13719303	0.1742	0.187212571	1.154635914
FAM135B	PSCA	CBWD6	0.1616	0.173009299	1.146322436	-0.1489	-0.161279617	1.172994338	0.0616	0.087729773	2.031688399
FAM153A	SIMC1	SLC27A2	0.1583	0.16910931	1.141272012	0.1462	0.157882759	1.166250321	-0.0595	-0.084607603	2.021973363
FAM185A	GJC3	OR1D2	0.1743	0.189067364	1.176413019	0.1598	0.175856714	1.210949183	-0.0739	-0.104694392	2.006521909
FAM227B	FERMT3	ZNF280D	-0.1594	-0.170663661	1.145598712	0.153	0.164674469	1.15846569	0.0583	0.084750307	2.114276093
FAM71F1	IQSEC2	PCSK1N	0.1536	0.164711337	1.149972819	-0.0556	-0.081903196	2.166885338	0.158	0.168850883	1.141450891
FANCD2OS	VN1R4	ZNF649	0.15	0.160751751	1.147821685	-0.057	-0.081527157	2.043140198	0.1509	0.161565786	1.146073654
FARS2	MRPL43	RIOK1	0.2244	0.242239804	1.1650082	0.1815	0.203483428	1.256932559	-0.0725	-0.118165194	2.65612284
FARS2	MRPL39	RIOK1	0.1887	0.203844273	1.167425512	0.1815	0.197274716	1.181399375	-0.0628	-0.100501862	2.559810156
FARS2	MRPL20	ATAD3A	0.1656	0.178474133	1.162294793	-0.057	-0.088364014	2.402522069	0.174	0.186316898	1.146455733
FASTKD2	GRSF1	NDUFS8	0.1859	0.199039347	1.14591645	-0.0569	-0.091910886	2.607882812	0.1723	0.186462378	1.170721092
FBP1	ZNF169	VWC2L	0.1614	0.173307514	1.153408185	0.0607	0.08817161	2.108151931	-0.1563	-0.168603814	1.1638217
FBXL6	KIFC2	APOBEC3C	0.1778	0.190221944	1.144067519	0.0636	0.09342651	2.159364595	-0.1533	-0.167661367	1.195389966
FCER2	P2RY11	NEURL2	0.1567	0.167603789	1.143775808	0.1526	0.163777615	1.151830196	-0.0567	-0.082627403	2.120992441
FCGR2B	NME1	MYCBPAP	-0.1523	-0.165668814	1.183702581	0.0633	0.091350995	2.085265156	0.169	0.181058597	1.148394425
FDPS	UBIAD1	PMVK	-0.226	-0.253766183	1.26133632	0.1063	0.158719577	2.231281699	0.2002	0.231443044	1.336842882
FDX1	KCNK13	LIAS	0.3496	0.378536407	1.172377822	0.3046	0.338485623	1.234644011	-0.0352	-0.15877796	20.35821068
FDXACB1	PHC3	ACTRT3	-0.1582	-0.169120991	1.142624916	0.0585	0.084077821	2.067110163	0.1492	0.16077873	1.160769741
FEV	LIPJ	OPN4	-0.1569	-0.168438442	1.152334833	0.0616	0.0873193	2.009686289	0.1508	0.162752552	1.165323569
FFAR3	ZNF573	ZNF195	0.1626	0.173671619	1.141091869	-0.058	-0.084781199	2.132826022	0.1515	0.163407311	1.163015193
FGF17	SGMS1	C8orf58	0.167	0.181371512	1.178854436	0.1769	0.190455242	1.158897657	-0.0628	-0.095174368	2.29654402
FGFR1	GRB2	EGFR	0.1607	0.210221216	1.711348692	-0.1352	-0.191808972	2.012737404	0.2872	0.315841173	1.209833846
FIBP	RCE1	ICMT	0.2023	0.219466498	1.176811461	-0.0688	-0.110636292	2.587511673	0.1862	0.204846736	1.210040491
FLNC	ZNF611	AGBL3	-0.1606	-0.172936341	1.158954162	0.1531	0.165982448	1.175430274	0.0647	0.091512942	2.0026643
FMNL3	SLC4A8	CD33	0.1576	0.169528106	1.156941885	0.0577	0.085544351	2.195418674	-0.1625	-0.174100057	1.14733273
FNDC3B	ITGAV	ITGB1	0.1592	0.178067292	1.251561912	0.0777	0.111980093	2.076039275	-0.1932	-0.208856368	1.168644196
FNIP1	LAMTOR4	MTOR	0.2346	0.256942996	1.199170393	-0.095	-0.14327336	2.273748096	0.179	0.208050899	1.350423292
FNIP1	LAMTOR3	MTOR	0.2136	0.237154346	1.232786531	-0.095	-0.141616869	2.221475029	0.191	0.217226181	1.294036595
FOLH1	SLC36A4	TRIM49B	0.164	0.181961962	1.231481367	0.1948	0.209951159	1.162238056	-0.0721	-0.1075258	2.223686277
FOXA2	SYNDIG1	HNF1A	0.1641	0.176628622	1.158198066	0.1594	0.172279817	1.167948009	-0.0622	-0.090700499	2.128890144
FOXK1	GSKIP	CCDC88C	-0.1704	-0.182317477	1.144920705	0.056	0.086343041	2.377629683	0.1639	0.176332437	1.156893022
FOXRED1	NDUFB4	NSUN4	0.1662	0.180316694	1.176440143	0.1767	0.18991289	1.155678997	-0.0617	-0.09381194	2.313073196
FOXRED2	GAL3ST1	FCER1G	0.1732	0.186126338	1.155442029	-0.0687	-0.097503838	2.012016254	0.1512	0.166032259	1.205259602
FRYL	PDCD10	CCM2	0.3963	0.424383967	1.1465281	-0.0366	-0.169141416	21.37192496	0.2834	0.324724172	1.312614219
FSD2	ZNF774	BSPH1	0.1578	0.169401451	1.15264742	0.1621	0.173400713	1.144446701	-0.0562	-0.08393196	2.229666691
FUT8	SLC35C1	ATG13	0.1605	0.171853788	1.147004591	-0.0589	-0.085683633	2.115777211	0.1537	0.165574044	1.160593005
FXYD5	UPK1A	FXYD6	0.1707	0.182910907	1.148022549	0.065	0.092986899	2.047944997	-0.15	-0.163844451	1.19301956
FYB1	PDZD2	MPPED2	0.169	0.181138816	1.148838275	0.1586	0.171500981	1.169636775	-0.0601	-0.089265816	2.208336877
G6PC	PTGES3L	BLZF1	0.1677	0.179270277	1.142452387	0.1471	0.160219619	1.186448105	-0.0629	-0.089775679	2.039022047
GAB1	PTPN11	FRS2	0.2689	0.298327308	1.230791899	-0.1301	-0.186048142	2.04465844	0.1725	0.217309551	1.586304389
GAB1	SOS1	GAB2	0.1819	0.223221912	1.505359275	-0.1199	-0.177248434	2.187009544	0.265	0.293751565	1.229127005
GAL3ST1	RHBDD3	OBSL1	0.1577	0.168841624	1.145725408	0.1493	0.161051778	1.163009661	-0.0597	-0.085241677	2.040488729
GALNT10	ZNF10	ZNF26	-0.157	-0.173945703	1.2279494	0.0681	0.101804451	2.237426759	0.1947	0.208420225	1.146190267
GALNT11	TIMM50	SBSN	-0.1564	-0.169659415	1.175934972	0.0663	0.093734779	2.000944378	0.1605	0.173405698	1.166900129
GALNT8	PAH	NTF3	0.1689	0.182297267	1.165543737	0.1702	0.183552253	1.162830244	-0.0614	-0.092758357	2.285990774
GATAD2A	TMEM161A	MBD3	0.1549	0.178916227	1.333838087	0.2308	0.247074096	1.145878178	-0.0806	-0.121041477	2.255562379
GATB	MRPS25	SOD3	0.1578	0.169224142	1.149443546	0.1516	0.16348462	1.1622188	-0.0602	-0.086163042	2.051085162
GATB	SOD3	AARS2	0.1516	0.169883528	1.254979498	0.1913	0.205857221	1.158001371	-0.0764	-0.108633746	2.022640475
GBA2	PIGO	PIGP	0.1902	0.214425909	1.270303593	-0.0647	-0.119557747	3.415116604	0.2563	0.274165734	1.14439556
GCHFR	TTLL10	RMDN3	-0.1662	-0.178599507	1.154188606	0.1557	0.168900277	1.176324096	0.0631	0.091359889	2.096234302
GDPD3	SBK1	CYP2J2	0.19	0.204331791	1.157008444	0.1599	0.176918965	1.223970951	-0.0703	-0.103874463	2.183714835
GFAP	GSDMA	MT1X	0.1612	0.180526454	1.253574134	-0.0739	-0.110423704	2.232359462	0.2034	0.218763664	1.156837488
GFI1	MED13L	MED13	0.1833	0.201484593	1.207961299	-0.0763	-0.114052802	2.235788107	0.185	0.202972336	1.204148991
GFPT1	NAMPT	FAM136A	0.1974	0.21110748	1.143799784	0.1724	0.188076589	1.190363963	-0.0591	-0.096463847	2.662027154
GID4	RAI1	HMG20A	0.2316	0.249361952	1.159598283	-0.0806	-0.124447263	2.381595298	0.1672	0.191700663	1.314399399
GJA8	ZNF763	ZNF69	-0.1517	-0.16550118	1.189778232	0.0666	0.09427317	2.003791012	0.1666	0.17919247	1.156609203
GLT6D1	LCN8	OCM	0.1731	0.185554894	1.149670343	-0.0546	-0.08713308	2.543255246	0.1727	0.185249896	1.15025793
GMIP	TSSK6	TRIM59	0.2432	0.260109551	1.143430195	-0.0878	-0.129073019	2.161133977	0.1481	0.175343785	1.402450467
GMPS	SDHB	UQCRB	0.1615	0.175973521	1.186959119	-0.0679	-0.097944011	2.081886996	0.1695	0.183289909	1.169308109
GNPDA2	KCTD8	GRIA2	0.1572	0.168583937	1.150282173	0.1538	0.165424743	1.157184008	-0.0592	-0.08541701	2.083254386
GOPC	TMBIM6	CASP6	-0.1628	-0.173894263	1.141648905	0.0602	0.086375453	2.06057811	0.1482	0.160367268	1.171739869
GORASP2	SEC31A	C12orf49	0.1801	0.198038879	1.209580762	-0.0788	-0.11486653	2.123044555	0.1795	0.197517564	1.210977002
GOT1	PC	POLD4	-0.1572	-0.168292669	1.145638249	0.0575	0.083608766	2.111324877	0.153	0.164357862	1.15401927
GOT1L1	PLPP5	MOXD1	0.1537	0.165763637	1.163580012	-0.0581	-0.085522353	2.169645536	0.1646	0.17589639	1.142085043
GP1BA	P2RX1	SLC47A1	0.1649	0.176950955	1.151412206	0.1542	0.167047967	1.173810543	-0.0622	-0.089916033	2.089852178
GPAA1	PIGS	ALDOC	0.2902	0.322405975	1.234056129	-0.0669	-0.160968929	5.78454417	0.2791	0.312618999	1.254901219
GPAA1	PIGW	MYO19	0.2798	0.301230635	1.159242626	-0.0729	-0.136998217	3.529814043	0.2	0.230166921	1.324606099
GPKOW	IGBP1	SLCO1B7	0.1549	0.165445839	1.140948895	-0.1535	-0.164161179	1.143552738	0.0544	0.080093381	2.166769517
GPR15	SCRG1	OR5AC2	-0.1546	-0.166689528	1.16229677	0.1618	0.173330562	1.147894214	0.0593	0.086457018	2.127176366
GPS1	RPTOR	COPS6	0.1545	0.170043356	1.211322143	0.1793	0.192764319	1.155536653	-0.0691	-0.099572	2.077857216
GPSM3	SYNGAP1	SAA4	0.1503	0.161047793	1.148098951	-0.0584	-0.082588672	2.000513715	0.1487	0.159566032	1.15136526
GRAMD1C	MORC1	RUNDC3A	0.1802	0.193029284	1.147047395	0.0679	0.097567982	2.067105783	-0.1499	-0.165248443	1.214670876
GRB2	NRAS	SHOC2	-0.1769	-0.209362618	1.40044802	0.0832	0.140580216	2.85852391	0.2807	0.301147666	1.151318505
GRIN3B	LRP2BP	SPATA4	0.1623	0.180881955	1.241600404	-0.0694	-0.106409823	2.351304064	0.2055	0.220228116	1.148272791
GRSF1	NDUFB10	SLC30A9	0.181	0.196377182	1.176451615	0.1937	0.208026774	1.153406686	-0.0582	-0.096697378	2.757768985
GRSF1	NDUFA8	CLPX	0.1782	0.192267076	1.164820052	0.1764	0.190690805	1.168138887	-0.061	-0.095376808	2.448884017
GRSF1	NDUFS7	REXO2	0.1776	0.193593508	1.188765645	0.2004	0.21461702	1.146858929	-0.0588	-0.097869698	2.772575928
GRSF1	NDUFA4	MTERF3	0.171	0.183140183	1.146655819	0.1498	0.163615586	1.192417322	-0.0645	-0.092539874	2.057080666
GRSF1	MRPL1	PRR3	0.1537	0.166884454	1.178590964	0.1724	0.184116454	1.141184974	-0.0602	-0.08902485	2.190084136
GSTM5	TMEM167B	KIAA0319L	0.1676	0.184071513	1.206815636	-0.1768	-0.192472893	1.185150837	0.0742	0.106974067	2.079843075
GSTM5	PMP22	DNAH9	-0.177	-0.192035402	1.1767554	0.0691	0.10232739	2.190657549	0.1701	0.185684656	1.191974923
GSTZ1	PYROXD2	ZNF503	0.1732	0.185906636	1.152507734	-0.0661	-0.095192551	2.074812289	0.1534	0.167705972	1.195731101
GTF2E2	TTI2	TELO2	0.1748	0.197878744	1.281372899	-0.0722	-0.11846151	2.693412936	0.2355	0.252698327	1.150995291
GTF3C1	GTF3C6	WDR18	0.1628	0.174781116	1.152362753	-0.0612	-0.088758036	2.103887044	0.1555	0.16800488	1.16746228
GTF3C6	WDR18	RRP1	0.1555	0.16898878	1.181176514	-0.0618	-0.091088553	2.168910157	0.1723	0.184472908	1.146778902
GTSE1	TRMU	PSRC1	0.1834	0.197516314	1.159908658	0.1884	0.20215924	1.151210622	-0.0546	-0.092374726	2.85952818
GZF1	SLC39A9	NKX2-4	0.1617	0.174178512	1.159673337	0.1574	0.17017645	1.168832496	-0.063	-0.090804322	2.075341039
GZMK	LPIN1	ANKRD55	-0.1744	-0.193383177	1.230106457	0.2083	0.224266931	1.159051164	0.0688	0.109153938	2.516908631
HAND2	INSM2	AADAT	0.1594	0.17163595	1.15980172	0.161	0.173097734	1.156598888	-0.0604	-0.088279567	2.13882679
HAP1	RDM1	SLC15A4	0.1555	0.167423248	1.159126615	-0.1604	-0.171946133	1.149357645	0.059	0.086077903	2.12932869
HAPLN1	KCNRG	CTAGE1	0.1627	0.173709141	1.140039949	-0.0574	-0.084230537	2.149960438	0.1518	0.163612121	1.161377166
HARS2	HSD17B10	GNL3L	0.1635	0.183051701	1.253980508	-0.0832	-0.117639833	2.001511297	0.1886	0.205620132	1.189148232
HAUS6	RPS6	HAUS1	0.2332	0.249624011	1.146034873	0.2078	0.226321411	1.186029725	-0.0514	-0.104941623	4.17442195
HAUS6	SNAPC3	SNAPC5	0.2241	0.242036938	1.166888517	-0.0468	-0.104864896	5.010402177	0.2343	0.251492628	1.151822948
HAUS6	HAUS8	SNAPC3	0.1684	0.188590829	1.254100013	0.2241	0.239265147	1.140315284	-0.0669	-0.108872669	2.651884483
HCFC1	SMC1A	HSD17B10	0.1613	0.172927867	1.14997421	-0.0558	-0.084305436	2.281074157	0.1629	0.174466339	1.146861048
HENMT1	HSD3B1	DCAF16	0.1538	0.166493033	1.171695798	-0.1694	-0.18090527	1.140873679	0.059	0.087323423	2.191542774
HEPH	SLC23A1	EFNB1	-0.1537	-0.167013994	1.181202533	0.167	0.179337796	1.152687071	0.0638	0.091860207	2.071446431
HEYL	PABPC4	SOX7	0.1889	0.202353093	1.147973147	-0.0613	-0.095984449	2.450039183	0.1674	0.182554451	1.189956615
HGFAC	OR3A1	OR1D5	-0.1539	-0.166883375	1.175755276	0.0639	0.091249649	2.040916402	0.163	0.175253259	1.156264942
HIPK3	YPEL2	RNFT1	0.1586	0.172626415	1.185227358	-0.065	-0.094783935	2.125408831	0.1714	0.18446766	1.157760926
HIRA	PHIP	USP7	-0.1816	-0.194061116	1.141933797	0.0662	0.095916427	2.100105939	0.1491	0.164222713	1.212842213
HLA-DMB	STK19	TBX15	0.1661	0.181021946	1.187553271	0.1743	0.188555916	1.169788836	-0.0673	-0.099131026	2.169821922
HMG20A	TCF20	RAI1	0.2626	0.282934096	1.161009686	0.1672	0.198870023	1.414551528	-0.091	-0.141775709	2.428972407
HMGCR	MVD	FDPS	0.2132	0.23054287	1.168964005	-0.0724	-0.115133212	2.525090599	0.1792	0.199754175	1.242585965
HNF1B	PCBD1	HNF1A	0.1742	0.203192499	1.360503283	-0.0773	-0.131137048	2.874859996	0.2698	0.28853974	1.143710971
HOXD8	UBE2E3	OTUB1	0.1525	0.164570823	1.164211677	-0.0584	-0.085458059	2.144630605	0.1637	0.174917196	1.142082086
HSD17B10	POLG2	SSBP1	0.231	0.252778394	1.197127835	0.2405	0.261339442	1.181099426	-0.0579	-0.120116987	4.306468256
HSD17B10	MRPS24	SMC1A	0.2073	0.22161798	1.143287802	0.1629	0.181112703	1.235905683	-0.0669	-0.104311128	2.429944034
HSD17B10	PTCD3	GNL3L	0.1844	0.201131246	1.189838873	0.1886	0.204935524	1.181242926	-0.0673	-0.105726662	2.469321591
HSD17B10	MRPL21	GNL3L	0.1783	0.200041224	1.258137589	0.1886	0.209124673	1.230028784	-0.0917	-0.129654139	2.000889091
HSD17B10	UBA1	GFM1	0.1699	0.185104223	1.186511827	0.1668	0.182253661	1.193780239	-0.0725	-0.103806052	2.049120015
HSD17B10	SMC1A	NARS2	0.1629	0.191121122	1.376273916	0.2252	0.245883029	1.192005843	-0.0994	-0.141526267	2.028916721
HSD17B7	MSMO1	KCNJ9	0.1934	0.208611704	1.163752818	0.1551	0.173987012	1.258004784	-0.0779	-0.111306447	2.042304804
HSD3B1	VTCN1	CAPRIN2	0.1623	0.173762183	1.146523332	-0.1622	-0.173694756	1.146657862	0.055	0.083524574	2.305975122
HSPH1	MTUS2	CALCB	0.1563	0.167471763	1.147877152	-0.1574	-0.168467386	1.145822695	0.056	0.082628598	2.177527548
HTR5A	SUMO4	TAS2R38	-0.1593	-0.174097776	1.194312797	0.1809	0.193935349	1.149595548	0.064	0.095550555	2.23181411
HTRA4	TACC1	ADCYAP1	0.1605	0.172202085	1.151549718	0.0578	0.085606422	2.196704636	-0.1598	-0.171625986	1.152760427
IFNA16	PSG3	IFNA6	0.1624	0.174219798	1.151216132	0.1657	0.177327183	1.145012839	-0.0554	-0.084533858	2.332506181
IGF1R	IRS1	IRS2	0.2779	0.346870164	1.558208675	0.386	0.43444935	1.26678463	-0.1046	-0.239017266	5.22666764
IL1F10	IL1RL1	FLNB	0.1773	0.18947666	1.142013076	-0.0671	-0.095348191	2.019085823	0.1452	0.159968327	1.214075358
IL2RG	PLAGL2	RPS6KA1	0.1538	0.165010805	1.15074647	-0.1523	-0.163561333	1.153929898	0.059	0.084371784	2.046780569
IL2RG	RPS6KA1	LDLRAP1	-0.1523	-0.17508624	1.322276191	0.2267	0.242212309	1.141129453	0.0782	0.11715159	2.241664547
IL33	PRR9	LCE5A	0.2227	0.237998291	1.141919587	-0.0737	-0.113104427	2.357791528	0.1581	0.179513789	1.288839019
IL33	MMP27	CEP126	0.2136	0.230511563	1.164580925	-0.0805	-0.119558947	2.20691173	0.1627	0.184782974	1.28921512
IL6ST	JAK1	IFNAR2	0.4164	0.467331212	1.259795533	-0.0359	-0.236006888	43.31810456	0.3887	0.444235267	1.306110816
IMMP2L	MTX2	IFRD1	0.1851	0.209236245	1.277245842	0.2304	0.249841319	1.17546745	-0.0775	-0.125632732	2.6296014
INO80	TBRG1	KNL1	0.203	0.219178738	1.165807767	0.1591	0.179636726	1.274272528	-0.0798	-0.115976054	2.111606068
INO80D	NFRKB	ACTR5	0.202	0.223437862	1.223775457	-0.0804	-0.126164966	2.463332936	0.2013	0.2227969	1.225438577
INTS2	PSMC5	INTS5	0.1536	0.167770101	1.193432499	0.1698	0.182705896	1.157311437	-0.067	-0.095639847	2.034590817
INTU	OIT3	TP53I3	-0.1536	-0.164283126	1.143698488	0.1552	0.165782758	1.140664604	0.0544	0.080100838	2.172418701
IPO8	SMAD4	SKI	0.3354	0.36150658	1.161474554	-0.1124	-0.181242333	2.599799818	0.1668	0.218445419	1.715531743
IPO8	SMURF2	ERGIC2	-0.1647	-0.179964601	1.193953346	0.1732	0.187724294	1.174886636	0.0699	0.101349304	2.100444713
IQCJ	NAPB	CST11	0.1546	0.169564553	1.203184813	-0.0668	-0.097006911	2.110792529	0.1781	0.191182608	1.15177437
IQSEC2	OSBPL1A	CABYR	0.1697	0.184561554	1.182477204	-0.0627	-0.096571803	2.370054679	0.1818	0.195661947	1.158352329
IRF4	POU2AF1	MEF2B	0.1852	0.212208907	1.312336839	-0.0748	-0.128957754	2.973086186	0.2573	0.276733905	1.156509011
IRF6	TP53BP2	ARHGAP29	0.1866	0.203234471	1.185971722	-0.0782	-0.113079918	2.09024224	0.1677	0.186172367	1.23177573
IRF9	JAK1	IL6ST	0.3468	0.396085612	1.304611894	-0.0316	-0.206387186	42.60990104	0.4164	0.455828436	1.198542167
ISG15	TLK2	SP110	0.1601	0.175873598	1.206332692	0.1801	0.194105809	1.162035834	-0.0692	-0.100942567	2.12918215
ISL1	TFAP2B	COLCA2	0.2032	0.218497962	1.156153543	-0.055	-0.098660407	3.214173005	0.1954	0.211313931	1.169413911
IST1	VPS4B	STAMBP	0.2668	0.289623403	1.17822387	0.1814	0.21476017	1.401431005	-0.0925	-0.148647097	2.583759852
ITGAL	SYT17	MRC1	0.1652	0.176831487	1.145374932	-0.0626	-0.089349911	2.037004769	0.1485	0.161401774	1.180876586
ITGAV	ITGB5	ITGB3	0.4658	0.512589602	1.211013429	0.1629	0.288890078	3.14446484	-0.1892	-0.303571615	2.575658881
ITGAV	VCL	ITGB1	0.1885	0.204115758	1.172647512	-0.1932	-0.208443629	1.164029843	0.0592	0.099178221	2.811521968
ITGAV	RAC1	ITGB1	0.1775	0.199558613	1.263917424	-0.1932	-0.213522195	1.221442189	0.0905	0.129269945	2.039132519
ITGAV	SNX17	FERMT2	-0.1591	-0.183838045	1.334463601	0.236	0.252837127	1.147279273	0.0802	0.12273444	2.343114414
ITGAV	ITGB1	BCAR1	-0.1932	-0.228019277	1.392932249	0.2348	0.263660782	1.261160048	0.1149	0.168041315	2.138630121
ITGB5	SLC2A11	ITGB3	0.1591	0.175961955	1.222814783	-0.1892	-0.203373495	1.155991725	0.07	0.10323307	2.176242101
ITSN2	PIK3CD	PICALM	0.1567	0.16794984	1.149224587	0.1512	0.162879195	1.160492528	-0.0599	-0.085600002	2.043311745
JAK1	STAT2	LIFR	0.3406	0.376603458	1.222262123	0.2786	0.323340653	1.346629702	-0.0721	-0.185011755	6.576917575
JAK1	STAT3	IFNAR2	0.2887	0.335841895	1.352935469	0.3887	0.422306393	1.180345833	-0.0522	-0.186367996	12.76330297
JAK1	LIFR	IFNAR2	0.2786	0.324456282	1.355938345	0.3887	0.420151224	1.168329184	-0.0512	-0.180294633	12.38555526
JAK3	SH2B1	BCKDK	0.1514	0.164951919	1.186322376	-0.064	-0.091938541	2.063210785	0.1688	0.180967328	1.149090728
JAM2	SETD4	GALNTL5	0.1529	0.164245732	1.153577273	-0.0583	-0.084018789	2.079768902	0.1554	0.166535376	1.148626442
KANSL3	YEATS4	LYZ	0.1542	0.17094886	1.22843853	-0.0671	-0.100198565	2.232046384	0.1948	0.208041596	1.141214867
KAT14	PET117	NDUFA8	0.179	0.192055037	1.150590796	-0.0515	-0.087348162	2.8731849	0.184	0.19662756	1.142379852
KAT14	TFDP1	NDUFAF5	0.1524	0.165048882	1.172998883	0.1656	0.177229219	1.145948649	-0.0609	-0.08833198	2.10616681
KAT6A	ZFAT	VDAC3	0.1851	0.20020048	1.169324806	0.1744	0.190334454	1.191681794	-0.0663	-0.101883249	2.360862293
KATNB1	NEK1	WDR62	0.3032	0.327260168	1.165256465	0.2675	0.295091741	1.21704251	-0.0443	-0.136595828	9.49443277
KBTBD3	MMP7	MICU3	0.1515	0.165763937	1.197055157	-0.1697	-0.182498478	1.156065654	0.0676	0.095817933	2.007804466
KCNA6	MAP3K9	GPR162	-0.1531	-0.163568319	1.141175603	0.1463	0.15726662	1.154869798	0.0576	0.081794306	2.01987152
KCNK13	KLHDC3	PCDHB8	0.1675	0.180079509	1.155248772	0.1601	0.1731825	1.170505745	-0.0617	-0.090956184	2.173514434
KCNK5	SLC12A7	SLC6A19	0.1738	0.195510645	1.265757498	-0.075	-0.117677859	2.464465417	0.2193	0.236562151	1.163828822
KCNK5	NOTCH1	SLC12A7	0.166	0.180679545	1.184109658	0.1738	0.187778849	1.167624062	-0.0662	-0.09785888	2.186613766
KDM4E	ST6GALNAC3	FPGT	-0.1618	-0.173025477	1.143532416	0.0619	0.087636955	2.001979157	0.146	0.158375711	1.177247624
KHNYN	OR2AG2	SDR39U1	-0.1509	-0.162944149	1.166728192	0.1578	0.169389411	1.151998626	0.0617	0.08762643	2.01497557
KIAA0319L	S100PBP	GSTM5	0.1932	0.206630671	1.143304079	-0.1768	-0.191425654	1.172289173	0.0555	0.092863595	2.798488928
KIAA0586	MMP27	CEP126	0.1644	0.177882065	1.171071838	-0.0661	-0.095361007	2.083910186	0.1627	0.176379602	1.174622195
KIAA1328	MAPRE2	ULBP1	0.1883	0.202334928	1.15507711	-0.0671	-0.100865155	2.260307781	0.1628	0.179031952	1.209292985
KIF26B	SDR39U1	CMA1	0.1508	0.16495086	1.196578077	-0.0673	-0.095330485	2.004088521	0.1694	0.182007211	1.15488721
KLF8	ZNF385A	NR4A1	0.1686	0.181579331	1.16013333	-0.0621	-0.09230403	2.210718895	0.1641	0.177469444	1.169204617
KLHL25	LGALS13	ZNF569	0.1668	0.180260646	1.168554422	-0.0583	-0.090570412	2.413821586	0.1774	0.19014785	1.148291127
KLHL7	MTURN	CBX3	0.1509	0.170064256	1.269688196	-0.1957	-0.210584006	1.157847711	0.0784	0.11130621	2.017325046
KLK2	ZNF212	FOSB	0.1558	0.166611066	1.143325323	0.0591	0.083915874	2.018961132	-0.1472	-0.158572645	1.161119131
KLRB1	SLC52A2	KLRG1	0.1549	0.166747685	1.15936774	0.1578	0.169518137	1.153239053	-0.0602	-0.086718866	2.078343838
KLRF2	PPP3CB	PCBD1	-0.1504	-0.163299456	1.178901381	0.0606	0.088337625	2.121467745	0.1691	0.180562095	1.140727045
KMT2A	PSIP1	ASH1L	0.2921	0.318078299	1.185913822	0.2866	0.313184975	1.193689531	-0.0431	-0.138448425	10.30524916
KMT2A	ZFP64	SGK2	0.2484	0.265262885	1.140155801	-0.0804	-0.125015597	2.415615986	0.1576	0.183908031	1.362012856
KMT2E	WAC	MSL1	0.1759	0.190526927	1.173175363	0.1854	0.199240083	1.155412673	-0.0593	-0.095009897	2.56677148
KPNA3	NUDT15	WNT6	0.167	0.180360036	1.166018915	0.0619	0.092640274	2.237307861	-0.1682	-0.181484155	1.163553089
KRBOX4	MCCD1	NDP	0.1605	0.172457601	1.154773629	0.1557	0.168026591	1.164701769	-0.0613	-0.088531857	2.083632406
KRT76	RCAN2	HOXC12	0.1568	0.169183836	1.16355028	0.1617	0.173716023	1.1535481	-0.0606	-0.088233161	2.118121914
KRTAP10-9	XRCC3	RAD51B	0.1529	0.183532704	1.441127538	-0.0899	-0.136220974	2.29541097	0.2617	0.279893819	1.14355206
KRTAP13-1	KRTAP20-1	NCALD	0.1626	0.177600473	1.192667368	0.067	0.098498907	2.159971523	-0.1762	-0.190007491	1.16342736
KRTAP1-4	KRTAP9-8	OPRPN	0.2488	0.266985828	1.151153776	0.0993	0.140491753	2.002068524	-0.1422	-0.17323538	1.483108571
KRTAP19-8	KRTAP8-1	DNAJC12	0.2035	0.21840078	1.152099955	0.0794	0.113265111	2.035956861	-0.1488	-0.169028163	1.290049845
KRTAP25-1	KRTAP27-1	DTX4	0.1601	0.171607695	1.148805045	-0.0619	-0.087932863	2.017652038	0.1494	0.161696894	1.171497817
KRTAP25-1	RFXANK	YJEFN3	-0.152	-0.169579873	1.245536784	0.0736	0.105804876	2.064244599	0.1909	0.205045571	1.153392002
KRTAP4-4	KRTAP4-9	KRTAP4-12	0.202	0.225381356	1.24539833	-0.2166	-0.238450757	1.211991818	0.0802	0.129593245	2.61324009
KRTAP5-3	KRTAP5-9	KRTAP5-11	0.2033	0.220877994	1.180526774	-0.0872	-0.123764283	2.016921623	0.1598	0.181949986	1.297134302
LAMTOR1	VPS33A	VPS8	0.2003	0.216928719	1.173345107	-0.0581	-0.102934077	3.137294042	0.2029	0.219360271	1.168658327
LAMTOR2	VPS33A	VPS8	0.1761	0.192572844	1.195712487	-0.0597	-0.099045187	2.749335798	0.2029	0.217211337	1.145873269
LAMTOR2	VPS18	VPS8	0.171	0.184999287	1.170350978	-0.0597	-0.0931744	2.433067997	0.1789	0.192254047	1.155262191
LAMTOR3	VPS33A	VPS8	0.2272	0.246153997	1.173838494	-0.0656	-0.117165111	3.187490485	0.2029	0.224157549	1.220332976
LAMTOR3	VPS39	ANKFY1	0.2226	0.238099461	1.144299004	-0.0836	-0.120218379	2.069537225	0.1455	0.16892618	1.347708768
LAMTOR3	VPS18	VPS8	0.1986	0.21420352	1.163819867	-0.0656	-0.104887485	2.554463079	0.1789	0.196220878	1.203427715
LANCL2	PSPH	PSAT1	0.199	0.21351571	1.151247186	-0.0676	-0.103804077	2.359129604	0.1646	0.182110571	1.223910831
LAT	ZNF689	ASIC5	0.1514	0.162989426	1.158322919	0.0605	0.085781925	2.012819026	-0.154	-0.165335536	1.153038457
LBHD1	LRIT1	CHRM1	-0.1578	-0.16849471	1.140774241	0.1484	0.159771901	1.159620695	0.0579	0.083281575	2.067303627
LCE4A	SORT1	SPINK1	0.1507	0.163352082	1.175006089	0.0631	0.08964853	2.016068359	-0.1614	-0.173249056	1.152016343
LCMT1	PPP4R3A	PPP2CA	0.1746	0.188803169	1.169249506	0.1604	0.175800942	1.201597484	-0.0704	-0.101258701	2.068209572
LCN8	TUBB4B	OCM	0.1936	0.206854999	1.141990499	0.1727	0.187608744	1.179737654	-0.057	-0.093588298	2.695488997
LDB1	LMO2	PYGO2	0.2167	0.242947568	1.257084832	0.2331	0.257477022	1.220512641	-0.0807	-0.138170914	2.933441149
LDB1	SSBP4	TSSK6	0.1574	0.169383476	1.157898399	-0.0618	-0.088406284	2.046452889	0.1553	0.167430185	1.16233285
LEMD3	SMAD4	SKI	-0.2103	-0.227608141	1.171098607	0.0802	0.119571301	2.223853049	0.1668	0.188452606	1.276783232
LGALS14	PLEKHG2	ERVV-1	0.1524	0.163578807	1.152101884	-0.1517	-0.162918558	1.15356609	0.0594	0.084415227	2.023237257
LGSN	UCK1	PTGR1	-0.1513	-0.162087636	1.147432668	0.0583	0.082739007	2.01187048	0.149	0.159904758	1.152228315
LIMK1	ZNF689	TBX6	0.1671	0.183450188	1.20484446	-0.0697	-0.103510516	2.206047929	0.1833	0.198208618	1.169306674
LLCFC1	MMP27	MMP8	0.2177	0.238301672	1.198414304	-0.0573	-0.11454273	3.996652144	0.2359	0.254868642	1.167523005
LRRC14	MEF2A	PPP1R16A	-0.1571	-0.172571917	1.206080556	0.1799	0.193426053	1.155989288	0.068	0.099052902	2.12456578
LRRC2	ZNF132	MYL3	0.1604	0.174849253	1.187561205	0.1795	0.192392222	1.14887293	-0.0625	-0.09405906	2.262471813
LRRC20	PCBD1	HNF1B	0.1727	0.187545952	1.178847109	-0.0662	-0.099314125	2.248293629	0.1742	0.1888928	1.175750191
LRRC38	TMEM235	BCHE	0.1624	0.173646561	1.143773492	-0.1481	-0.160411386	1.173668749	0.0611	0.087236629	2.039264479
LRRC38	THTPA	MOB3C	-0.1603	-0.171551201	1.145654124	0.0555	0.083142664	2.241252836	0.159	0.170383575	1.148023523
LRRC49	TMED4	PHKG1	-0.1542	-0.165873564	1.157902923	0.0607	0.086711092	2.037848185	0.155	0.16668473	1.156080368
LRRC75B	SPECC1L	PPP1R12A	0.1933	0.213222222	1.216685944	-0.0782	-0.120316742	2.366772821	0.1944	0.214246307	1.214057546
LSM3	LSM6	CCDC174	0.1924	0.206108923	1.147278785	0.1475	0.165202515	1.254683487	-0.0737	-0.105209136	2.035973231
LTN1	MAP3K7CL	NEMF	0.1789	0.193761079	1.173581204	0.1924	0.206307164	1.149140795	-0.057	-0.094696793	2.759499489
LTN1	NCAM2	NEMF	0.164	0.179731003	1.200755801	0.1924	0.205871873	1.144296728	-0.0624	-0.097064261	2.42013727
LYPD3	TNS4	LASP1	0.1565	0.168026523	1.152576387	-0.0565	-0.083729571	2.196599694	0.1606	0.171798116	1.144771139
LYRM1	XYLT1	RPE65	0.1516	0.163518724	1.162747692	0.1613	0.172442251	1.143470306	-0.0586	-0.085185164	2.110017962
LZTR1	SOS1	SLC7A4	-0.2019	-0.230878346	1.307238715	0.2788	0.299666969	1.154912019	0.0691	0.133299136	3.72491021
MALSU1	REXO2	MRPL32	0.1741	0.188401096	1.171488863	0.1702	0.184856374	1.179609528	-0.0657	-0.098252341	2.235457908
MAML1	NOTCH2	ZNF879	0.1898	0.203657567	1.151081437	0.1592	0.17562079	1.217229168	-0.0677	-0.101020838	2.226385122
MAN1A2	SLC35A2	B3GNT5	0.151	0.17251908	1.305263875	-0.0789	-0.115372278	2.135853793	0.2148	0.230115893	1.147193366
MANSC4	PDE3A	PLA2G4B	0.1514	0.161934896	1.143544918	0.0546	0.079628173	2.126467707	-0.153	-0.163447862	1.14044701
MAP3K7	TRAF2	TRAF3	0.2059	0.267691015	1.690202103	-0.0888	-0.195465666	4.842239884	0.4142	0.443661669	1.147600868
MAPK1	RAF1	MAP2K1	0.1952	0.21881234	1.256864055	0.2142	0.235768152	1.211542088	-0.0832	-0.130463147	2.460143771
MAPK7	MFAP4	ERN2	0.1551	0.167086534	1.160952609	-0.1581	-0.16991099	1.154649369	0.0608	0.087423328	2.070323371
MARCKSL1	TSSK3	DYNC2H1	0.1931	0.207263414	1.152166337	0.0712	0.104536902	2.157708395	-0.1561	-0.173560634	1.235891422
MCM8	TTLL10	RFWD3	-0.1503	-0.163092578	1.177828661	0.1654	0.17705342	1.146110721	0.062	0.089114364	2.063526413
MDM2	MDM4	CPM	0.3153	0.344051303	1.191006937	0.1784	0.228518621	1.641509145	-0.1174	-0.185920868	2.50876484
MED10	MED7	MRPL36	0.1591	0.170584314	1.150196506	0.1509	0.162999703	1.167394085	-0.0614	-0.087458774	2.031486241
MED15	TRIM11	ZMIZ1	0.1789	0.193849626	1.174071732	0.1587	0.175478453	1.222804512	-0.0753	-0.106728843	2.009689158
MED17	MED18	TAF1D	0.1674	0.179159482	1.144773309	0.1607	0.172863272	1.157616305	-0.0566	-0.085855215	2.297630239
MED17	MED7	RACK1	0.1582	0.171024923	1.167997909	-0.0625	-0.090572316	2.100698766	0.1627	0.175145695	1.158673375
MED24	MED25	ZNF592	0.224	0.242676144	1.173596724	0.1585	0.184546771	1.355983627	-0.092	-0.132515502	2.07407278
MEP1A	SLC35F3	FBXO9	-0.1507	-0.166060818	1.214262186	0.1804	0.193239798	1.14810608	0.068	0.097867349	2.072262983
MEP1B	WDR93	LAMA3	-0.1547	-0.169944702	1.207371164	0.1752	0.188753612	1.160446254	0.0699	0.099697617	2.035808728
METTL21A	NIP7	C2orf88	-0.1564	-0.167313844	1.144756567	0.1575	0.168350681	1.14266691	0.0546	0.081244073	2.212882832
MICU1	PLA2G12B	SLC25A28	0.1638	0.175533566	1.148897729	-0.1495	-0.162335968	1.179560741	0.0632	0.089911714	2.022435959
MIPEP	MRPL15	GFM1	0.1793	0.195088165	1.184059215	-0.0664	-0.102409676	2.382535629	0.1825	0.197990809	1.177501473
MKRN3	RANGRF	RNF222	0.1756	0.187581543	1.140626566	-0.057	-0.087811473	2.373178495	0.1612	0.174206721	1.167765479
MLLT10	SPAG6	JADE2	0.1761	0.19140172	1.181243587	0.193	0.206999863	1.149869297	-0.0589	-0.096173377	2.666650876
MMP27	NSDHL	LSS	0.1716	0.190834684	1.236168322	-0.0646	-0.106350666	2.711309153	0.2193	0.234311714	1.141938976
MMP7	PRRT1	KBTBD3	-0.1501	-0.160849977	1.148539042	0.1515	0.162169725	1.145707135	0.0571	0.081658806	2.047891896
MOB1A	SLC25A22	ANKRD53	0.1647	0.176136315	1.143303142	0.153	0.165285122	1.166702481	-0.059	-0.086404034	2.143747994
MOB3A	SCAMP4	GNRHR	0.1704	0.18341572	1.158038039	-0.0637	-0.093651894	2.159482915	0.1605	0.174259349	1.178829945
MOB3C	THTPA	OR5AU1	0.159	0.173026896	1.183920575	-0.068	-0.096827648	2.026660673	0.1652	0.178676732	1.170112433
MOS	NPBWR1	NPHP4	0.1717	0.18364229	1.143742061	-0.0525	-0.084329862	2.580004784	0.1709	0.182921255	1.145087609
MPLKIP	SUGCT	EXD3	0.1665	0.177970845	1.142138088	0.0629	0.089412292	2.020657928	-0.146	-0.159038426	1.186055584
MRE11	ORC3	TPI1	0.162	0.173911279	1.151893953	0.1555	0.167877214	1.165250112	-0.0607	-0.08811548	2.107799812
MROH2B	ZNF543	TMEM267	0.1702	0.183424647	1.161227989	0.1538	0.168417101	1.198450739	-0.0689	-0.097627219	2.009416676
MRPL11	MRPL20	MAP6	0.159	0.169734899	1.140316824	0.1475	0.159103101	1.163534363	-0.0586	-0.084002298	2.056118596
MRPL12	MRPL13	MED30	0.1635	0.175136347	1.147799032	-0.0567	-0.085202179	2.25842886	0.1607	0.172553399	1.153102128
MRPL13	UTP23	MRPL46	0.2306	0.246845146	1.145630284	0.2047	0.223053041	1.186994417	-0.0521	-0.104271185	4.006145117
MRPL13	MRPL16	TAF2	0.2038	0.218494713	1.149603892	0.1981	0.213270938	1.158630015	-0.051	-0.095207758	3.486956648
MRPL13	PNPT1	TAF2	0.185	0.201534573	1.186841234	0.1981	0.213583462	1.162028173	-0.0614	-0.101837187	2.747135814
MRPL13	MRPL38	TAF2	0.1744	0.190875849	1.198068426	0.1981	0.212662855	1.152032407	-0.0623	-0.100343836	2.59456355
MRPL13	PTCD1	UTP23	0.1694	0.191129741	1.273287552	0.2306	0.246636918	1.143698285	-0.07	-0.113713192	2.639979961
MRPL13	MRPL28	TAF2	0.1608	0.177415938	1.2179029	0.1981	0.211686667	1.141480317	-0.0645	-0.09956643	2.385085955
MRPL13	MRPS30	ENY2	0.1598	0.171835481	1.15650523	0.1643	0.17599141	1.1478658	-0.0574	-0.08594359	2.238742902
MRPL18	TWNK	MTRF1L	0.1522	0.16677739	1.201066944	0.1708	0.183824723	1.158681302	-0.0689	-0.097392723	2.000629545
MRPL21	MRPL33	MRPL22	0.1958	0.212990979	1.183467317	0.2008	0.217590721	1.174028698	-0.0621	-0.105530323	2.891325906
MRPL21	YARS2	PTCD1	0.19	0.2089859	1.210498239	0.1936	0.212331551	1.202224732	-0.0749	-0.115956347	2.396354942
MRPL21	RPUSD4	CLPP	0.1886	0.202345286	1.151456364	-0.0725	-0.103989993	2.056180885	0.1508	0.167921274	1.239971958
MRPL21	RARS2	NSUN4	0.1736	0.185412906	1.140568929	0.1565	0.169572308	1.173989855	-0.0588	-0.088367999	2.259893245
MRPL21	NSUN4	MRPL33	0.1565	0.173025803	1.22229555	0.1958	0.209045207	1.140024753	-0.0654	-0.099190507	2.298122214
MRPL22	MRPL28	METTL26	0.1627	0.174934276	1.156038888	-0.0643	-0.091401624	2.023367419	0.1528	0.165846016	1.177378774
MRPL32	MRPL53	NUDCD3	0.1935	0.209476134	1.171633459	0.1862	0.202733836	1.186030039	-0.0638	-0.103521893	2.635854391
MRPL32	MRPL54	FIGNL1	0.1579	0.169881926	1.158181977	0.1586	0.170569129	1.156666944	-0.0604	-0.087575226	2.105944949
MRPL36	MTG1	MRPS30	0.1626	0.179840766	1.223299449	0.1895	0.204384979	1.162726163	-0.0714	-0.105491284	2.18410276
MRPL40	UFD1	MARS2	0.1609	0.175910364	1.194859919	0.1765	0.190181264	1.161134144	-0.067	-0.098238964	2.147732432
MRPL43	MRPL47	WBP1L	0.1892	0.202897105	1.150289103	0.0664	0.099807543	2.259951178	-0.1604	-0.176531727	1.211233134
MRPL47	WBP1L	MRPL23	-0.1604	-0.178295788	1.235561519	0.1884	0.203684485	1.169073735	0.0754	0.108950397	2.08805373
MRPL57	MRPS30	NADK2	0.1761	0.188584518	1.146532057	-0.0674	-0.095977439	2.028012306	0.1479	0.162643518	1.20984483
MRPL57	MTG2	PSMA7	0.1572	0.17012415	1.170996274	-0.0651	-0.092454105	2.019471672	0.1595	0.172236553	1.165990782
MRPL9	MTG1	COA7	0.1611	0.173461321	1.159814237	-0.0569	-0.086470717	2.311697898	0.1691	0.180931546	1.144562716
MRPS23	MRPS9	RNF149	0.1511	0.162026229	1.149647967	-0.0562	-0.081520524	2.103343487	0.1549	0.165519899	1.142315259
MRPS25	SSBP1	REXO2	0.1902	0.204841439	1.159431533	-0.0691	-0.10361545	2.246876367	0.1641	0.180986938	1.216304095
MRPS30	YARS2	MED10	0.1575	0.170618565	1.17360206	0.1621	0.174866138	1.163616936	-0.0648	-0.092750866	2.045520128
MRPS33	TFB1M	POLG	0.1528	0.169291046	1.227762086	-0.0711	-0.102340063	2.070950855	0.1851	0.198770977	1.153483627
MT1A	MT3	MT1H	0.1817	0.200255694	1.214592491	0.1918	0.209417125	1.19179087	-0.0745	-0.113277676	2.313994504
MTG2	SARS2	TNFSF15	0.1955	0.210092259	1.154735585	-0.0752	-0.10846711	2.082261513	0.1532	0.17167827	1.255895892
MTG2	QRSL1	MRM2	0.1858	0.200986316	1.170315229	0.1598	0.177441988	1.23220236	-0.0754	-0.108338557	2.065344986
MTR	PAICS	DLST	0.1549	0.169892486	1.203515172	-0.066	-0.096605284	2.143650728	0.1801	0.193101758	1.149106805
MXRA8	PAF1	POLR2I	-0.1584	-0.170779906	1.162284194	0.0612	0.08894013	2.11003902	0.1606	0.172850201	1.157676306
MYCT1	TMPRSS7	GCSAM	0.1543	0.167665676	1.180069853	-0.0613	-0.090217212	2.163892895	0.1716	0.183599821	1.144849568
MYF5	SLC6A15	HRC	0.1526	0.164400686	1.160405473	-0.1585	-0.169823602	1.148506029	0.0594	0.085708977	2.078454975
MYH2	OR5M8	OR8J1	-0.1566	-0.170634925	1.186769637	0.0609	0.091574125	2.262913519	0.1794	0.191660124	1.141243948
MYO19	PIGW	PIGA	0.2	0.256372612	1.643403435	-0.1121	-0.197560719	3.106907269	0.3472	0.379668024	1.195501154
MYT1	PDK1	MYCN	0.1602	0.173102393	1.167116236	-0.058	-0.088073476	2.303002323	0.1722	0.184237871	1.144011844
N4BP1	NFKB2	CHUK	0.1853	0.205919095	1.235072828	-0.1855	-0.206087137	1.234578794	0.0878	0.126466162	2.076949426
NAPB	NKX2-4	IQCJ	0.1714	0.184698368	1.16072328	0.1546	0.169254423	1.198787636	-0.0686	-0.09776051	2.027651867
NAPG	STX4	C19orf25	0.1621	0.18238134	1.265540948	0.2148	0.230213636	1.148108247	-0.0723	-0.111164727	2.36404872
NBEA	XIRP1	RNF6	0.1518	0.167644363	1.219795683	0.1869	0.199794415	1.143279706	-0.0671	-0.098270521	2.147556842
NCBP3	P2RX1	MTRNR2L6	0.1552	0.166278673	1.147528773	-0.0596	-0.084771478	2.02039149	0.1492	0.160737284	1.159871689
NCOA4	SLC25A28	FBXL5	0.1668	0.178872335	1.149399056	-0.1636	-0.175897359	1.155482438	0.057	0.086693253	2.311252576
NDST1	TM9SF2	ARMH3	0.1752	0.193175842	1.216361305	-0.0714	-0.109146489	2.335865787	0.1941	0.21040848	1.174880284
NDUFA10	UQCRC2	DHODH	0.1862	0.202872958	1.186589873	-0.0655	-0.10469801	2.557612846	0.1907	0.206927957	1.17769583
NDUFA2	NDUFV2	THOC1	0.2801	0.299520453	1.143259235	-0.0642	-0.127566854	3.9453417	0.1991	0.226649793	1.295428059
NDUFA9	TRABD2B	NDUFS1	-0.1515	-0.174109152	1.320640914	0.2098	0.226287517	1.163651466	0.0863	0.122137598	2.004853367
NDUFAF1	NDUFS3	MRM2	0.1742	0.190221897	1.192136373	0.1888	0.203560325	1.162754589	-0.0646	-0.100798507	2.435921063
NDUFAF3	NDUFB6	APTX	0.2316	0.24842869	1.150648902	-0.068	-0.114575002	2.836090948	0.1797	0.201357973	1.255947674
NDUFAF5	NDUFS8	POLR3F	0.1769	0.192317255	1.182053204	0.1924	0.206569865	1.153012303	-0.0598	-0.097119814	2.639937729
NDUFAF7	NDUFV1	TMEM134	0.177	0.190700992	1.161110351	-0.0643	-0.096548872	2.254903541	0.1662	0.180768436	1.183451267
NDUFB10	UQCRC2	SDHA	0.2042	0.220875247	1.170518323	-0.0512	-0.100111242	3.817091117	0.2176	0.233227182	1.14927381
NDUFB2	NDUFS3	F2	0.1734	0.185248138	1.141294211	-0.0592	-0.088737872	2.243684576	0.1562	0.169296178	1.175225567
NDUFB6	NDUFS7	POLRMT	0.1526	0.166217545	1.186350215	-0.0658	-0.093585179	2.020735992	0.1662	0.178755441	1.156353115
NDUFB9	NDUFV1	TMEM134	0.1725	0.186619559	1.170272871	-0.0668	-0.098309722	2.164353679	0.1662	0.180804528	1.183923889
NDUFB9	NDUFS3	RAPSN	0.1663	0.178990714	1.157900071	-0.0622	-0.091335415	2.157655446	0.1606	0.173695245	1.169711965
NDUFC2	PET117	KAT14	0.1673	0.180587492	1.165363859	-0.0564	-0.089042767	2.490960047	0.179	0.191483043	1.143747437
NDUFS2	UQCRC2	DHODH	0.1938	0.20980841	1.171742854	-0.0616	-0.102332525	2.760450801	0.1907	0.206926339	1.177677419
NDUFS5	UQCRC2	DHODH	0.1826	0.197698048	1.172896748	-0.0587	-0.096868991	2.724566977	0.1907	0.205187221	1.157964963
NDUFS8	UQCRC2	DHODH	0.1768	0.196803102	1.239627129	-0.0827	-0.120479019	2.12223947	0.1907	0.209298662	1.204835351
NEDD4L	SURF2	DCD	0.1509	0.162545468	1.160360012	-0.1612	-0.172124077	1.140042003	0.0574	0.083800832	2.129034887
NFATC2IP	SPN	DOCK10	0.1688	0.186468982	1.219536489	0.0779	0.11166349	2.055911319	-0.18	-0.196517184	1.192508843
NFIA	VPS36	THSD1	0.1568	0.169094767	1.162772578	-0.0625	-0.089402126	2.046683758	0.1575	0.169752118	1.161268456
NFYC	PPIE	DHX35	0.161	0.173211014	1.157270811	-0.0567	-0.085976771	2.295833647	0.1672	0.178935342	1.145576975
NKAPD1	ZW10	NBAS	0.1808	0.219858624	1.478377672	-0.0894	-0.155003778	3.008798994	0.3079	0.330844058	1.154361655
NKX2-4	SYNDIG1	ZNF737	0.1513	0.16393515	1.174530491	-0.1618	-0.173613386	1.152134424	0.063	0.089663576	2.02569735
NKX3-1	PGAP3	SYNRG	-0.1549	-0.169595947	1.199295987	0.0666	0.096524946	2.097663207	0.1758	0.18883995	1.153511907
NLE1	ZNF830	PSMD7	0.166	0.177907263	1.148389374	-0.0622	-0.089801927	2.081143211	0.1522	0.165182235	1.177254997
NOP2	YME1L1	RPL28	0.1529	0.164307055	1.154436829	0.1573	0.168345718	1.145815468	-0.0577	-0.083735742	2.10817267
NPBWR1	PENK	ZNF415	0.1702	0.185777988	1.191113198	0.1718	0.187236499	1.187465493	-0.0717	-0.103998503	2.103356524
NPDC1	TOR2A	PHPT1	0.155	0.165995371	1.146304991	0.1551	0.166038961	1.146214457	-0.056	-0.082041619	2.144468296
NPDC1	WFS1	FAM166A	-0.1526	-0.171343569	1.260036135	0.1913	0.206347913	1.16327185	0.0785	0.111022142	2.000700216
NPDC1	ZNF610	PHPT1	-0.1679	-0.179725386	1.145120666	0.1551	0.16781891	1.17092118	0.0598	0.088196519	2.17196815
NRAS	SHOC2	KRAS	0.2807	0.321857924	1.315118514	-0.1587	-0.226811718	2.043236676	0.1954	0.253136119	1.679116459
NRAS	RAF1	KRAS	0.2356	0.296957305	1.589363397	-0.1587	-0.242748276	2.340453456	0.2861	0.337083246	1.388423705
NRAS	PTPN11	SHOC2	-0.1886	-0.239999574	1.618614934	0.2807	0.315909296	1.266955303	0.1405	0.205207361	2.133852506
NRL	TSSK4	POR	0.1794	0.19180687	1.1431401	0.1619	0.17559829	1.176918279	-0.059	-0.090692691	2.362299568
NSUN3	YBEY	RIOX2	0.1596	0.174404724	1.194257981	0.1734	0.187050714	1.1637959	-0.0679	-0.098313909	2.095708454
NUDT15	RXFP3	WNT6	0.1531	0.166076352	1.176826661	-0.1682	-0.18008459	1.145676175	0.0613	0.089345895	2.125958532
NUP107	YEATS4	ACTR6	0.2182	0.253575694	1.350738805	-0.0679	-0.148538932	4.782388039	0.3185	0.342325786	1.15530173
NUP160	PSMC3	NUP133	0.2125	0.230433775	1.175908856	0.2156	0.233306181	1.1705871	-0.0564	-0.107096768	3.61013048
NUP160	NUP37	PSMC3	0.2091	0.225462281	1.162838745	0.2125	0.228613333	1.157402734	-0.0515	-0.100372137	3.801108615
NUP35	POM121C	TYW1	0.1675	0.181132927	1.169661255	-0.057	-0.090130892	2.504884169	0.1817	0.194287904	1.143419491
NUP35	ORC4	MRE11	0.1595	0.171585529	1.157429249	-0.056	-0.085066024	2.30447849	0.1677	0.179238633	1.141949128
NUPR2	TMEM248	VWC2	0.1919	0.204927819	1.14063294	0.1863	0.199781685	1.149437712	-0.0494	-0.088357095	3.193790244
NXF5	TMSB15A	CTAGE1	0.1585	0.171125756	1.16551822	-0.0584	-0.087511227	2.247875802	0.169	0.180874884	1.145038389
NYAP1	SRPK2	F8	0.1606	0.175792802	1.198125359	0.1768	0.1906601	1.162505004	-0.068	-0.099207879	2.12992256
ODC1	SRM	ALLC	0.2272	0.245132632	1.164592047	0.0934	0.13266918	2.017395618	-0.1511	-0.177674877	1.383477688
OR10G4	PLAC9	OR10G9	0.1536	0.168149276	1.199042092	0.1808	0.193184032	1.142326764	-0.0635	-0.093943518	2.185634519
OR10G9	OR10S1	OR10G4	0.1623	0.17664069	1.18460411	0.1808	0.19365174	1.147864718	-0.0615	-0.093552154	2.317220423
OR10Z1	SPRR4	S100A2	0.21	0.224738374	1.145711057	-0.0783	-0.113153035	2.090373532	0.1483	0.169040654	1.298682974
OR1A2	PRKAA2	ZNF594	0.1554	0.168867284	1.180023631	0.1675	0.179943165	1.154497559	-0.0638	-0.092272106	2.089788736
OR2AK2	OR2T1	LAMA4	0.184	0.197671703	1.153816095	0.0731	0.103475817	2.003423023	-0.1492	-0.165963245	1.23668424
OR2J3	RIPOR2	PRR23A	0.1829	0.196417819	1.15344308	0.0664	0.098456267	2.199538231	-0.1595	-0.174971055	1.203412811
OR2J3	TEX14	MRC2	0.1644	0.178154771	1.173938794	-0.0658	-0.095593042	2.112558559	0.1656	0.179190047	1.171514043
OR2L2	OR2L3	SLC17A7	0.1586	0.170140653	1.150208812	-0.1516	-0.163587846	1.164934408	0.0608	0.086976427	2.043861139
OR2T3	ZNF160	ZNF480	-0.154	-0.16639668	1.166805174	0.0626	0.089207886	2.030371415	0.1585	0.170551571	1.157249917
OR4A47	YPEL4	OR4C12	0.1845	0.201182783	1.189476587	0.2052	0.220253347	1.151795394	-0.0589	-0.100617503	2.915364093
OR4C6	OR5AK2	FGF7	0.1656	0.178075834	1.155988923	0.0635	0.091708488	2.087788391	-0.1562	-0.169339383	1.176041931
OR4D5	PATE2	UCN	0.1525	0.163697682	1.152755691	-0.056	-0.082246751	2.153978966	0.1588	0.169603158	1.140506285
OR4N5	OR5AU1	GML	0.1795	0.195374308	1.184559866	-0.0578	-0.097297919	2.832561831	0.2004	0.214568163	1.146946922
OR52L1	SYT9	MMP8	0.1653	0.178374497	1.164055099	-0.057	-0.08856784	2.414314972	0.1754	0.187684405	1.145279918
OR5AK2	OR9G4	FGF7	0.2238	0.240710631	1.157134314	-0.1562	-0.18017872	1.331416259	0.0842	0.123729488	2.160861769
OR5AU1	PARP2	RTN3	0.1651	0.179107106	1.177065286	0.1826	0.195259597	1.143876991	-0.0586	-0.091560074	2.437396001
OR5AU1	TMEM253	RTN3	0.1614	0.175969096	1.189172632	0.1826	0.195498868	1.14668212	-0.062	-0.094221266	2.312210929
OR5D18	PPP1R32	GPX1	0.1549	0.165874542	1.146289803	0.057	0.082665999	2.104217798	-0.1531	-0.164160874	1.149920137
OSBPL9	PTDSS1	SCYL1	0.1946	0.209044767	1.153450746	0.183	0.198327814	1.174366535	-0.0575	-0.096608432	2.819167574
OST4	ST8SIA2	SERP1	0.1584	0.16961112	1.145871001	0.1478	0.159796185	1.168084035	-0.0608	-0.086248124	2.012583211
OSTC	SSR3	IRS1	0.1547	0.166203616	1.154131873	0.1569	0.168276219	1.149670465	-0.0583	-0.084679382	2.106569176
PAPOLA	RBBP6	DCTN5	0.1659	0.178033873	1.151554451	-0.0578	-0.087248213	2.281149855	0.1634	0.175746643	1.156295731
PARD3	TJP1	CREM	0.2126	0.22749975	1.145271128	0.1903	0.206957576	1.183036006	-0.0548	-0.099284308	3.283246907
PARD6B	PRKCZ	PAX8	0.1641	0.177604514	1.171050549	0.166	0.179375293	1.167001078	-0.0642	-0.093989769	2.144907599
PARP11	TSPAN9	OR8K1	0.1699	0.182884567	1.159214252	0.0607	0.091617732	2.280346848	-0.1669	-0.180147081	1.165091284
PARP2	RNASE11	OLR1	0.1793	0.192973431	1.157963141	-0.1521	-0.168133948	1.221557586	0.0717	0.101798791	2.015646173
PATJ	TP53BP2	PHB	0.1778	0.189851286	1.140641283	0.1701	0.182736693	1.154006968	-0.0532	-0.086086923	2.614296775
PAWR	TMOD3	DIAPH1	0.1654	0.186472207	1.271786003	-0.0772	-0.116390491	2.275828805	0.2119	0.22842928	1.162575381
PAX5	POU2AF1	PIM2	0.196	0.214524314	1.197581012	-0.0838	-0.121936656	2.115627541	0.1731	0.193966545	1.255626911
PCDHA5	PCDHA8	ZNF782	0.1587	0.170301098	1.151191412	-0.06	-0.08653778	2.08290176	0.1541	0.166013289	1.160647346
PCDHB11	PCDHGB1	MAGED2	0.1663	0.177565707	1.140391364	-0.0624	-0.088716989	2.021064435	0.1452	0.158119638	1.185251126
PCM1	POC1A	OFD1	0.1715	0.184762824	1.160524268	-0.1785	-0.191232367	1.147834962	0.056	0.089381538	2.544822379
PCMT1	TTC30A	AKAP12	0.1558	0.166575142	1.142935494	0.1554	0.166226903	1.143640693	-0.0546	-0.080817279	2.1876179
PCNA	POLR3F	CDC45	0.1887	0.206362083	1.195438244	0.1777	0.196421298	1.221311492	-0.0772	-0.114640989	2.202789896
PCNA	SIVA1	DNAJC17	0.1698	0.183389837	1.165796411	0.1749	0.188078967	1.156029983	-0.0594	-0.091860067	2.3900739
PCOLCE	SECTM1	GALK1	-0.1786	-0.191231232	1.145868672	0.0682	0.097156554	2.028653484	0.1474	0.16259496	1.216456609
PDCD6	WDR53	LMAN1L	0.1683	0.180227808	1.146391472	-0.0622	-0.09010943	2.099536297	0.1521	0.165237209	1.180263653
PDGFRA	SCFD2	TBC1D20	0.2065	0.222687625	1.162992565	-0.0617	-0.10506558	2.899678583	0.19	0.207577756	1.193885185
PDXK	PPCDC	MX2	0.1881	0.201399754	1.146117012	0.1715	0.186088531	1.17682308	-0.058	-0.093334418	2.586137449
PDXK	TRPM2	GSS	0.1614	0.176043322	1.190117982	0.1678	0.181906736	1.175489818	-0.07	-0.099817598	2.031158174
PEBP4	RHOBTB2	OR10Z1	0.1503	0.164987	1.205301266	0.1743	0.187013594	1.151429758	-0.0678	-0.096501544	2.028596137
PFDN1	TBCA	TBCC	0.1641	0.177264114	1.166527078	0.1634	0.176583185	1.168078901	-0.0637	-0.092978933	2.132545691
PFDN6	UXT	ATP6AP2	0.1626	0.177174309	1.187903229	-0.0699	-0.099787832	2.039518975	0.1673	0.181528046	1.17708139
PGAP2	PIGS	ALDOC	0.2797	0.305531306	1.192921691	-0.0477	-0.136453963	8.171150374	0.2791	0.304929362	1.193925689
PGLYRP1	WDR87	FAM98C	0.1694	0.181468125	1.147858006	-0.0527	-0.084440266	2.569316285	0.1729	0.184756212	1.14170012
PGM3	PPCDC	SLC5A3	0.1822	0.19557221	1.151531638	-0.0698	-0.10023588	2.064581625	0.1518	0.167668919	1.220883813
PHF5A	SMU1	UBAP1	0.1789	0.193811461	1.173859967	-0.0621	-0.097880299	2.48498613	0.1822	0.196883343	1.167330984
PIGA	PIGS	ALDOC	0.2949	0.335549098	1.294906034	-0.093	-0.19101541	4.220381794	0.2791	0.322143222	1.332529402
PIGC	PIGW	MYO19	0.2344	0.255308446	1.18604336	-0.0751	-0.128040886	2.908725207	0.2	0.224456734	1.259697341
PIGK	PIGS	ALDOC	0.3564	0.38491731	1.166252065	-0.0459	-0.162018131	12.46193139	0.2791	0.316526997	1.286471946
PIGM	PIGS	ALDOC	0.242	0.269296366	1.238535374	-0.058	-0.134718547	5.396332373	0.2791	0.302588019	1.175661404
PIGP	PIGW	DHRS11	0.2723	0.291471205	1.145964473	-0.0562	-0.121674158	4.693878531	0.2138	0.238451107	1.244023495
PIGS	PIGU	ALDOC	0.3311	0.356052435	1.156600655	0.2791	0.309282386	1.228256805	-0.0379	-0.143839304	14.37070319
PIGS	PIGV	ALDOC	0.3091	0.332616402	1.157689786	0.2791	0.30535767	1.197282052	-0.036	-0.133938636	13.80552989
PIGS	PIGT	ALDOC	0.3003	0.328694091	1.198331867	0.2791	0.309841542	1.232701987	-0.0535	-0.14985123	7.856042203
PIGS	UNC119	GPAA1	0.1879	0.218582188	1.353467944	0.2902	0.309960649	1.140622341	-0.0715	-0.134096125	3.516382771
PIGS	SDF2	PIGP	0.1825	0.203408871	1.242473939	0.1999	0.219033529	1.200690491	-0.0809	-0.12181449	2.268676322
PIGT	PIGW	MYO19	0.2501	0.271787766	1.181159058	-0.0771	-0.13402665	3.019156063	0.2	0.227148339	1.290090168
PIK3R5	SPAST	FBXO39	0.1759	0.190618926	1.174934817	0.1733	0.188297659	1.180249817	-0.0662	-0.099671427	2.270089281
PIK3R5	TMEM220	SPAST	0.1543	0.168665908	1.195257625	0.1759	0.188517891	1.149176888	-0.0649	-0.094613906	2.125696002
PITPNM2	WDR66	SPEF2	0.1626	0.173684466	1.14171639	0.06	0.086227236	2.063618638	-0.1484	-0.160529561	1.170907303
PKP2	TRAF5	KCNJ8	0.1962	0.209990964	1.145822745	0.1451	0.163628713	1.271290172	-0.0758	-0.107445388	2.010706699
PLA2G4C	WDR86	TMEM200B	-0.1613	-0.17336605	1.155505934	0.0607	0.08845931	2.122053827	0.158	0.170321593	1.162226801
PLCXD2	SCN10A	EIF1B	0.1536	0.165929176	1.167677211	-0.0608	-0.087898684	2.092670895	0.1624	0.174137552	1.149433247
PLCXD3	SOX1	NIM1K	0.196	0.213252225	1.183143163	0.1927	0.210193858	1.189834894	-0.0661	-0.107992897	2.666552264
PLEKHH1	PSEN1	CLDN8	0.1538	0.165740811	1.161466827	-0.1602	-0.171643318	1.148576979	0.0595	0.086213709	2.10248447
PLEKHM1	TMUB2	CLDN12	0.1543	0.166357279	1.161627081	0.1598	0.171454801	1.150425074	-0.0599	-0.086698337	2.096010041
PMCH	SHE	LCE3A	-0.1671	-0.179195374	1.15009832	0.0583	0.087709586	2.264990173	0.1619	0.174404056	1.160119209
PMEPA1	RBM38	SMAD4	0.1934	0.209118428	1.169794165	-0.1811	-0.197929654	1.194449839	0.0656	0.104222	2.528082909
PNPLA5	UPK3A	MROH7	0.1552	0.165985701	1.143465016	0.1515	0.162512812	1.150798796	-0.0566	-0.082098709	2.10007754
POLA1	TNFSF13	TMEM88	-0.1607	-0.174552898	1.179697842	0.0627	0.093158204	2.206581599	0.1732	0.186111821	1.153955782
POLD4	PPP1CA	PPP1CC	0.1606	0.174437312	1.179692881	-0.0597	-0.09114594	2.329054415	0.1792	0.191631552	1.143372495
POLH	SPATS1	C14orf119	0.1638	0.176531275	1.161379259	-0.062	-0.091008934	2.151292729	0.162	0.174903337	1.165008471
POLM	TMPRSS15	NME8	-0.1605	-0.171880437	1.146515042	0.1515	0.163528963	1.164937925	0.0599	0.086278865	2.077752155
POLR3A	POLR3K	SMU1	0.2153	0.231456516	1.155457782	0.1581	0.179878375	1.294925269	-0.0791	-0.11734671	2.199923272
POU2AF1	TCF3	ITSN2	0.1845	0.20343453	1.215610647	0.1776	0.197250959	1.233274715	-0.0843	-0.121046639	2.061643521
PPHLN1	PRMT6	INKA2	0.1585	0.171013483	1.164343463	-0.0647	-0.091654192	2.007801856	0.1559	0.168620335	1.170005746
PPP1CA	PPP1CC	TBX10	0.1792	0.193168564	1.161787258	0.1743	0.188630573	1.171373081	-0.0611	-0.095275793	2.434417832
PPP1R32	TMEM109	GPX1	0.1732	0.186511798	1.159567758	-0.1531	-0.168091449	1.205645453	0.0696	0.098800399	2.012507342
PPP1R42	SPATA12	PFKFB4	0.1685	0.181016313	1.153921304	-0.0546	-0.086388898	2.50611935	0.1738	0.185926884	1.144428323
PRKAG1	TESPA1	PRKAA1	0.1773	0.191776793	1.169892924	0.171	0.186022829	1.183000738	-0.0657	-0.099031615	2.271921951
PRSS38	WNT3A	RIMS3	0.186	0.199385768	1.148540932	0.1496	0.166069792	1.23272626	-0.0709	-0.10159746	2.054966738
PRSS48	ZNF441	ZNF625	0.1506	0.17756604	1.390274894	-0.0918	-0.131955233	2.064959653	0.2327	0.250424229	1.158200319
PSG8	ZNF763	ZNF844	0.1727	0.185179018	1.149934612	-0.055	-0.087274247	2.520267141	0.172	0.184570139	1.151115721
PSKH2	ZNF679	FKBP6	0.1504	0.166173403	1.22021646	-0.0712	-0.100684146	2.001751466	0.1781	0.191413437	1.155740494
PSMA2	PSMA5	MRPL32	0.1593	0.171751591	1.162930856	0.1656	0.177565957	1.150488778	-0.0593	-0.087990758	2.201500399
PSMB1	PSMB4	RBM8A	0.2048	0.219965939	1.153514922	-0.0547	-0.098439647	3.241753856	0.1945	0.210485825	1.170913206
PSMD1	PSMD6	THOC7	0.1722	0.192530995	1.250344395	-0.0796	-0.118076282	2.198375905	0.1994	0.217072361	1.184641795
PSMD3	ZNF830	ISY1	0.1736	0.186696267	1.156651469	-0.0667	-0.096399004	2.089637676	0.156	0.170572427	1.195055424
PSMD3	RPL19	PSMD6	0.1733	0.185210999	1.142110818	0.164	0.176554738	1.159248892	-0.0556	-0.086470644	2.419539216
PTGER4	SLCO1B1	CLEC12B	0.1616	0.174316234	1.163755808	-0.0647	-0.092537279	2.043134334	0.1575	0.170509922	1.172696869
PTPN20	SVEP1	GPRIN2	-0.1515	-0.192411151	1.613440177	0.2941	0.315669882	1.152168907	0.1067	0.160073543	2.251449694
PURB	RIOX2	PROS1	0.1501	0.160979125	1.150056988	-0.0561	-0.081193505	2.096764448	0.1548	0.165327738	1.140932583
PVRIG	SLC12A9	ART5	0.1547	0.165740638	1.147880159	-0.1488	-0.160249468	1.160177391	0.0599	0.08482803	2.008262749
RAB12	RAB31	TAAR1	0.1503	0.163307775	1.181150208	-0.0622	-0.089632258	2.078423016	0.1676	0.179349149	1.144742875
RAB18	TRAPPC13	SAR1A	0.1617	0.182301222	1.270879325	-0.0757	-0.113831318	2.263149529	0.2111	0.226953607	1.155967605
RAB1B	TMED7	KCNK7	0.1919	0.205346607	1.145059325	0.1668	0.182222417	1.193859475	-0.0611	-0.096233389	2.479161677
RAB1B	RAB2A	CNIH1	0.171	0.183179495	1.147028985	0.1712	0.183294053	1.146810969	-0.0536	-0.085407595	2.535914932
RAB31	TCN1	ZBTB14	0.1573	0.171435189	1.187597218	0.1756	0.188286828	1.149604583	-0.0633	-0.093543752	2.182612638
RABGGTA	RABGGTB	RPL5	0.2048	0.227830054	1.237405266	-0.0641	-0.12023909	3.521540937	0.2444	0.263605181	1.163680636
RAC3	SLC16A3	RALGAPA2	0.152	0.162860857	1.14718557	0.1498	0.160722194	1.151851225	-0.0581	-0.082735574	2.029185828
RAPGEF1	TNS3	RRAS2	0.1615	0.176320779	1.192411956	0.1702	0.184279678	1.172729896	-0.0697	-0.099906361	2.055725898
RBSN	VPS33A	LAMTOR3	0.2146	0.233452788	1.183440987	-0.0546	-0.10868758	3.959170109	0.2272	0.244983872	1.16270503
RCE1	SHOC2	SOS1	0.1933	0.207870725	1.156182971	-0.0579	-0.096945204	2.801267512	0.184	0.199278181	1.173051995
RCVRN	ZNF569	DLL3	0.1536	0.167700098	1.19149642	-0.062	-0.091942277	2.200288516	0.1784	0.190556611	1.14080693
RECQL5	ZNF304	DUXA	-0.1599	-0.171922395	1.156503038	0.0612	0.088513165	2.09188637	0.157	0.169237854	1.162497892
RHOBTB2	TNFRSF10B	FADD	0.1612	0.173043992	1.151682294	-0.0631	-0.089510658	2.013515412	0.1504	0.163038201	1.1749239
RIC8A	TMEM147	SBSN	0.1539	0.166238558	1.166855878	-0.0614	-0.08831637	2.070316683	0.1608	0.17264237	1.152457023
RIDA	STRA8	ATP6V0A4	0.1573	0.172142933	1.198263133	-0.0626	-0.094514274	2.275746257	0.1849	0.197593173	1.142026158
RMC1	ROCK1	RHOA	0.18	0.194975066	1.172626304	-0.0708	-0.103781091	2.147377336	0.1658	0.181964926	1.204642959
RMC1	WDR81	ABHD3	0.1745	0.188462538	1.166391816	0.1728	0.186854771	1.169879943	-0.0623	-0.09533512	2.340602791
RNASE3	SLC39A2	OC90	0.1529	0.164323128	1.154909152	-0.1562	-0.167354924	1.14834502	0.0584	0.084313596	2.08290644
RNF182	TBC1D7	C12orf66	0.1702	0.182445678	1.14863413	-0.0534	-0.085322573	2.548304706	0.1725	0.184568247	1.144609661
RNF44	SQSTM1	NCF1	0.1511	0.162198818	1.152748593	-0.1527	-0.163695261	1.149466759	0.0586	0.083617532	2.034509211
RNPC3	ZRSR2	CDC7	0.1956	0.214165992	1.199127987	0.2204	0.236883472	1.155106934	-0.0588	-0.106537247	3.282368774
ROCK1	SPECC1L	LRRC75B	-0.189	-0.204334026	1.168917759	0.0577	0.097797682	2.873768127	0.1933	0.20830286	1.161191982
RPAP3	TANGO6	GINS2	0.1775	0.189667276	1.141469786	-0.0663	-0.094774279	2.04192017	0.1461	0.160816836	1.210949596
RPL17	RPLP2	ATP5F1A	0.2099	0.224642821	1.145693835	0.1444	0.165572651	1.315393559	-0.0809	-0.114986624	2.017738283
RPL17	RPL4	CLEC4E	0.1918	0.206221371	1.156127622	0.1665	0.183063685	1.20916696	-0.0667	-0.101885412	2.335464376
RPL30	VIRMA	METTL14	0.1796	0.193547541	1.160941969	-0.0529	-0.090271861	2.912779044	0.1908	0.2039263	1.142000031
RPL37	RPLP0	CLEC2L	0.1917	0.204947711	1.142778249	0.1478	0.164891983	1.243777947	-0.0708	-0.102148598	2.08125137
RPS20	RRM2	DTYMK	0.1529	0.169607377	1.230146996	-0.0689	-0.101137267	2.156100592	0.1911	0.204548942	1.145342647
RPS23	SLC12A4	DIMT1	-0.1541	-0.164745636	1.142709283	0.1466	0.157761888	1.158082548	0.0585	0.082938423	2.012153065
RRAGA	WDR24	TBC1D7	0.1829	0.195950834	1.148005971	0.0628	0.09507961	2.295188857	-0.1613	-0.176055641	1.191807387
RSPH14	YPEL1	SBK1	0.1931	0.207773459	1.157867206	-0.0753	-0.108393797	2.0721622	0.1542	0.17250361	1.250888646
RTL5	TCP11X2	TNFRSF1B	0.1565	0.167324841	1.142787921	-0.0598	-0.08452131	2.000752073	0.1459	0.157443002	1.164944018
RTN4RL2	YPEL4	KLHDC7A	0.1703	0.184327703	1.171104524	-0.1673	-0.181558227	1.177515914	0.0658	0.09704019	2.17658187
S100Z	STXBP5L	WDR5B	-0.1505	-0.165128051	1.203685643	0.0654	0.094758498	2.098770117	0.1779	0.190317633	1.144447828
SAP25	TAS2R1	CASTOR3	0.1585	0.170114053	1.151762075	0.1597	0.171198581	1.149493172	-0.0573	-0.084726082	2.18861106
SBF2	USP47	SBF1	0.1626	0.175804549	1.16925757	0.1773	0.189406331	1.141647636	-0.0573	-0.08866255	2.39620214
SCD	TMEM41A	FASN	0.1908	0.210466874	1.217201786	0.088	0.126065689	2.04979348	-0.1769	-0.19808919	1.253928527
SCGB2B2	TDRD12	OR10A5	0.1641	0.176017808	1.150848578	0.0611	0.088850075	2.112735749	-0.1552	-0.167767169	1.16919095
SDR42E1	STX1B	TAOK2	0.1595	0.174087715	1.191276112	-0.0654	-0.096199172	2.16095474	0.1758	0.189102077	1.156489209
SERPINA10	ZNF330	PTP4A1	-0.1508	-0.171204961	1.289169732	0.0795	0.114004039	2.059169679	0.2047	0.219890965	1.153812719
SF3B6	ZNRF4	VAV1	-0.1696	-0.181199617	1.141984865	0.0627	0.090108433	2.064462609	0.1481	0.16137633	1.187442429
SH2D3A	TLR10	RAD51AP1	0.1646	0.176118006	1.145037035	-0.0608	-0.087836857	2.089756093	0.1512	0.16370831	1.172656192
SHOC2	SOS1	NRAS	0.184	0.217750531	1.400606733	0.2807	0.302823178	1.164165455	-0.0863	-0.146229223	2.870019586
SINHCAF	TM7SF3	TGIF2	0.1836	0.198573545	1.169612686	0.168	0.184287942	1.203845869	-0.0695	-0.103512653	2.220364461
SIRT1	SPPL3	MACO1	0.1552	0.168804377	1.183462604	-0.1664	-0.179101085	1.159019496	0.0657	0.093904586	2.045355055
SLC16A8	SNRPF	RNGTT	-0.1516	-0.162031306	1.141917064	0.0543	0.079210546	2.130853745	0.1524	0.162799759	1.140351775
SLC1A2	TP53I11	ZSCAN1	0.1708	0.182607055	1.143184413	-0.063	-0.090853623	2.079475583	0.1494	0.16284255	1.188512025
SLC22A8	TMEM109	CHST10	0.1694	0.182778765	1.164459982	-0.0691	-0.098036949	2.012082403	0.1555	0.170022129	1.196145143
SLC2A12	SOGA3	RIPOR2	0.1515	0.163962267	1.171632405	-0.1601	-0.171965741	1.153141507	0.0628	0.089179788	2.019438125
SLC2A4	ZBTB4	CCDC180	0.1668	0.17810339	1.140797739	0.1555	0.167652057	1.162530882	-0.0572	-0.085372927	2.225674508
SLC33A1	SYVN1	SUCO	0.1953	0.208960381	1.14502051	0.1532	0.170555304	1.239174681	-0.0699	-0.102986796	2.171250234
SLC34A2	TBC1D19	CMBL	0.1724	0.184843434	1.149217764	0.1636	0.176653618	1.166312697	-0.0588	-0.089498239	2.319412507
SLC35A1	SLC39A9	FAM20B	0.1515	0.16388096	1.169599455	-0.0628	-0.088923056	2.008439587	0.1586	0.170435655	1.154421899
SLC35A2	UGP2	GFPT1	0.2157	0.232346068	1.160345207	-0.0511	-0.102047376	3.989807118	0.2144	0.231130118	1.162423718
SLC35C2	ZHX3	SLC41A1	0.1572	0.172459936	1.203669555	-0.1714	-0.185446225	1.170463656	0.0716	0.101311411	2.000649088
SLC47A2	UBB	KIF2B	0.1716	0.184269695	1.152790002	0.1565	0.170377333	1.184589057	-0.0639	-0.093275311	2.131265138
SLURP2	TSNARE1	STK32C	0.1867	0.200027078	1.147952331	0.1593	0.174894625	1.205169469	-0.065	-0.097726943	2.257713481
SLX4	UBE2T	EME1	0.1902	0.203811714	1.148310461	0.1898	0.203468172	1.148911308	-0.0508	-0.090207407	3.147439105
SMAD4	UBAC1	TGFBR2	0.2009	0.215369918	1.149671344	0.1565	0.174999445	1.250684821	-0.0722	-0.107115407	2.200531312
SMARCA4	SMARCD1	SMARCB1	0.1906	0.211966381	1.236831679	0.2137	0.23276448	1.186597934	-0.0744	-0.120066768	2.603158356
SMR3B	VASH2	LRRC1	0.1552	0.166694764	1.153702504	0.0584	0.084832894	2.106577264	-0.1567	-0.168103708	1.150665877
SNAPC4	WRNIP1	FRMPD1	-0.1527	-0.163169877	1.141706497	0.1462	0.157124505	1.154893182	0.0577	0.081875861	2.012231443
SNRPE	SRP9	RAN	0.1536	0.163966071	1.140338255	0.1457	0.156701941	1.15615505	-0.0576	-0.081851683	2.016510952
SOCS5	VLDLR	KDM4C	-0.1516	-0.16537888	1.190168246	0.0627	0.091598707	2.132200432	0.1743	0.186335788	1.142738217
SP4	ZNF585B	RYR1	0.1548	0.167668629	1.173221953	-0.0593	-0.088037913	2.206306588	0.1707	0.182426658	1.141631842
SPTY2D1	UBE3A	AFF4	0.1734	0.190233277	1.203508352	0.1979	0.212663157	1.15478607	-0.0641	-0.101932282	2.529854578
SRPRB	U2SURP	CHERP	0.2146	0.230036237	1.148977451	-0.045	-0.095921805	4.548039778	0.2166	0.231887961	1.146109649
STAR	TACC1	ADCYAP1	0.1773	0.190529078	1.155358071	0.0652	0.096276704	2.180510813	-0.1598	-0.174536659	1.192192229
SUPT20H	SUPT7L	SUPT3H	0.3049	0.361975762	1.409528533	-0.063	-0.2139383	11.54114549	0.4046	0.445865161	1.214421506
SUPT3H	SUPT7L	TADA2B	0.4046	0.456929055	1.275439671	-0.0745	-0.24323513	10.66257646	0.3341	0.399384248	1.429135423
SUPT7L	TAF5L	SUPT3H	0.3486	0.409948437	1.383319418	0.4046	0.456100283	1.270817118	-0.0633	-0.238323958	14.19447707
SYCP1	TRIM33	CD2	0.1533	0.164218774	1.147263941	0.1565	0.167224945	1.141110497	-0.0551	-0.08107649	2.162850476
TADA2B	TADA3	ZZZ3	0.3304	0.354065941	1.148292819	-0.0571	-0.146215818	6.548483577	0.2332	0.267541333	1.315942613
TADA3	TAF6L	ZZZ3	0.2496	0.270524832	1.174425357	0.2332	0.255644809	1.201514827	-0.0558	-0.121138478	4.704666897
TBC1D2B	ZNF829	PIGG	0.157	0.168594239	1.153607332	-0.0588	-0.085581477	2.118516311	0.1572	0.168786844	1.153191469
TBC1D7	WDR24	RRAGC	-0.1613	-0.177427335	1.210451078	0.0737	0.104974966	2.02909325	0.1755	0.190365319	1.176872208
TBCB	UBA2	PIAS1	0.2216	0.238713717	1.160676547	-0.0535	-0.105510328	3.891995178	0.2124	0.230276319	1.175624294
TEC	TXK	KRTAP27-1	0.2237	0.239264332	1.144015463	0.1461	0.169634134	1.347718334	-0.0833	-0.120317236	2.085120594
TFAP2B	USP27X	COLCA2	0.1546	0.17353174	1.260046981	0.1954	0.210495511	1.16037316	-0.0772	-0.110859612	2.061742152
TIAL1	ZFYVE27	BLNK	0.1514	0.162337208	1.150389396	-0.0563	-0.081752606	2.109197114	0.1555	0.166198943	1.142285393
TIMM8A	YME1L1	RPL17	0.1614	0.173316189	1.15270127	0.154	0.166481942	1.168109369	-0.0616	-0.088705054	2.071576052
TMEM131	TMEM39A	ILDR1	0.2009	0.215909847	1.15481511	-0.0801	-0.113537114	2.007865522	0.1486	0.168694434	1.288309353
TMEM143	TULP2	FOXQ1	0.1633	0.182547513	1.249894838	0.203	0.21859794	1.159205398	-0.0738	-0.110673403	2.251219473
TMEM161A	ZNF682	BICD2	0.1918	0.205167665	1.144304947	0.0711	0.102667632	2.084174687	-0.1487	-0.16585777	1.243636098
TNKS	ZBTB18	AMOTL2	0.1624	0.174940787	1.159666279	-0.158	-0.170865211	1.168960784	0.063	0.090957166	2.087900806
TPH1	TRIM22	SNX25	0.1524	0.16512616	1.174397082	0.1641	0.175941655	1.149831371	-0.0622	-0.089408534	2.068498012
TRAPPC1	TRAPPC11	HSPA13	0.1775	0.190730946	1.155219559	-0.0699	-0.099553871	2.027282438	0.1517	0.167163598	1.214257761
TSPYL1	ZNF775	KLHDC3	-0.1639	-0.178957102	1.191822085	0.1686	0.18322382	1.181048552	0.0713	0.101757333	2.036424735
TTBK2	ZNF496	OR2T35	-0.1556	-0.167430811	1.157712688	0.0589	0.085850971	2.123835762	0.1594	0.170986557	1.150032274
TYW1	VPS37D	TMEM253	0.1764	0.18959806	1.155867961	-0.1548	-0.169804922	1.203889785	0.068	0.098019758	2.076054992
TYW3	ZNF326	SORL1	0.1774	0.18962463	1.142488265	-0.0671	-0.095440563	2.024435164	0.1457	0.160491721	1.213514513
UBE2F	WSB2	UBE2R2	0.1518	0.163585716	1.161534901	0.1602	0.171398939	1.144609353	-0.0587	-0.085119892	2.100592972
VPS16	VPS29	COMMD2	0.1962	0.21013045	1.146677556	-0.0495	-0.091180985	3.387766853	0.1945	0.208501183	1.149444952
VPS26C	VPS35L	NOMO2	0.2657	0.285559871	1.154949936	-0.1076	-0.152322366	2.005882719	0.1423	0.178250605	1.569802815
VPS72	YEATS4	RAB3IP	0.1632	0.178930664	1.201595156	-0.0614	-0.096294752	2.456323387	0.1945	0.207696628	1.140364592
WDR20	WDR48	USP1	0.2889	0.409684254	2.010874902	-0.0886	-0.314940555	12.63186952	0.5588	0.612821273	1.20277766
WWP2	ZNF23	TMEM127	0.1699	0.189514179	1.244809133	0.2087	0.224728336	1.159747757	-0.0719	-0.111374486	2.399877821
ZNF232	ZNF585B	ZNF571	0.1619	0.178897893	1.220533134	-0.0644	-0.10028417	2.42741976	0.2011	0.214842314	1.140838982
ZNF282	ZNF783	TPM1	0.1644	0.176749249	1.155768791	-0.1576	-0.170441767	1.169949698	0.0622	0.090416699	2.115444081
ZNF415	ZNF701	NPBWR1	0.1654	0.178009169	1.158316397	0.1718	0.183968132	1.146370954	-0.0564	-0.087270442	2.396882569
ZNF569	ZNF781	RCVRN	0.1714	0.183731347	1.149139234	0.1536	0.167363514	1.186718422	-0.0637	-0.09248441	2.10779905
ZNF80	ZSCAN22	UPK1B	0.1519	0.166675637	1.204236209	0.1744	0.187376705	1.153645591	-0.068	-0.097048209	2.039575862
