# Supplementary material for: Optimal construction of a functional interaction network from pooled library CRISPR fitness screens
Source: BMC Bioinformatics. 2022 Nov 28;23:510. doi: 10.1186/s12859-022-05078-y (PMC9707256; doi:10.1186/s12859-022-05078-y)
Supplement: Supplementary file 3 — Additional file 3. Table S2. Table of the network constructed using the partial correlation approach. [file 12859_2022_5078_MOESM3_ESM.csv]

Table S2. Table of the network constructed using the partial correlation approach.
Table S2 can be used to visualize the network of moonlighters in the Cytoscape program.
Gene_1	Gene_2	Edge
USP1	WDR48	0.61282
ITGAV	ITGB5	0.51259
IL6ST	JAK1	0.46733
TRAF2	TRAF3	0.44366
SUPT3H	SUPT7L	0.45693
FRYL	PDCD10	0.42438
IFNAR2	JAK1	0.44424
IGF1R	IRS2	0.43445
MGAT1	SLC35A2	0.39488
PIGK	PIGS	0.38492
GAB1	MET	0.38431
FDX1	KCNK13	0.37854
SUPT7L	TAF5L	0.40995
PIGA	PIGW	0.37967
IRF9	JAK1	0.39609
ARID1A	SMARCB1	0.36664
JAK1	STAT2	0.3766
IPO8	SMAD4	0.36151
SUPT7L	TADA2B	0.39938
PIGS	PIGU	0.35605
TADA2B	TADA3	0.35407
ACTR6	YEATS4	0.34233
CNOT10	GGNBP2	0.34015
DPF2	SMARCB1	0.34351
MDM2	MDM4	0.34405
CDH1	CTNNA1	0.34222
PIGS	PIGV	0.33262
NBAS	ZW10	0.33084
CNOT11	GGNBP2	0.33313
SUPT20H	SUPT7L	0.36198
FDX1	LIAS	0.33849
KATNB1	NEK1	0.32726
PIGS	PIGT	0.32869
AUP1	TM2D3	0.31871
PIGA	PIGS	0.33555
KMT2A	PSIP1	0.31808
GPAA1	PIGS	0.32241
WDR20	WDR48	0.40968
JAK1	STAT3	0.33584
E2F3	TFDP1	0.31165
EGFR	GRB2	0.32106
ASH1L	KMT2A	0.31318
CCM2	PDCD10	0.32472
CMIP	GNB1	0.3077
CCND3	CDK6	0.31943
NRAS	SHOC2	0.32186
NDUFA2	NDUFV2	0.29952
GPAA1	PIGW	0.30123
PGAP2	PIGS	0.30553
ALDOC	PIGS	0.32214
JAK1	LIFR	0.32446
IGF1R	IRS1	0.34687
PIGP	PIGW	0.29147
HNF1A	PCBD1	0.28854
CDH1	CTNND1	0.29206
GAB1	PTPN11	0.29833
KATNB1	WDR62	0.29509
IST1	VPS4B	0.28962
VPS26C	VPS35L	0.28556
GAB2	SOS1	0.29375
HMG20A	TCF20	0.28293
RAD51B	XRCC3	0.27989
CYC1	UQCRFS1	0.28518
SLC10A7	SLC39A9	0.28484
TVP23B	YIPF6	0.27538
MEF2B	POU2AF1	0.27673
PIGO	PIGP	0.27417
BRIP1	FANCG	0.27238
DPH1	DPH7	0.26826
PIGT	PIGW	0.27179
COX4I1	NDUFB11	0.26716
CTU2	ELP4	0.26731
TADA3	TAF6L	0.27052
KRTAP1-4	KRTAP9-8	0.26699
KMT2A	ZFP64	0.26526
AUP1	UBE2J1	0.27538
CPD	IGF1R	0.26387
COA6	UQCRC2	0.26703
RABGGTB	RPL5	0.26361
GMIP	TSSK6	0.26011
COMMD9	VPS26C	0.26095
CSF2RB	JAK2	0.26162
PIGM	PIGS	0.2693
CHST5	CHST6	0.25821
CASTOR3	TYW1	0.26496
HSD17B10	SSBP1	0.26134
CORO1B	TBX10	0.25644
DOT1L	PSIP1	0.25506
CLTC	GTSE1	0.25659
DROSHA	XPO5	0.2529
MMP27	MMP8	0.25487
NRAS	RAF1	0.29696
TELO2	TTI2	0.2527
COX16	PET117	0.25241
FNIP1	LAMTOR4	0.25694
COMMD7	WASHC3	0.25581
PIGC	PIGW	0.25531
SNAPC3	SNAPC5	0.25149
TADA3	ZZZ3	0.26754
HAUS6	RPS6	0.24962
LDB1	PYGO2	0.25748
ZNF441	ZNF625	0.25042
ATP6V1E1	ATP6V1F	0.25247
NDUFAF3	NDUFB6	0.24843
GID4	RAI1	0.24936
HSD17B10	POLG2	0.25278
GATAD2A	MBD3	0.24707
MRPL13	UTP23	0.24685
IFRD1	IMMP2L	0.24984
EXOC3	EXOC8	0.24756
CPD	MET	0.24654
BRIP1	FAAP100	0.24337
LAMTOR3	VPS33A	0.24615
ODC1	SRM	0.24513
ALDOC	OR5AU1	0.24326
FDPS	UBIAD1	-0.22595
EXOC3	MED10	0.24555
HSD17B10	NARS2	0.24588
DDX56	MRPL32	0.24061
CENPI	RNF113A	0.24359
FARS2	MRPL43	0.24224
HAUS6	SNAPC3	0.24204
MED24	MED25	0.24268
OR5AK2	OR9G4	0.24071
TEC	TXK	0.23926
CNPY2	IRS1	0.24996
IL33	PRR9	0.238
LAMTOR3	VPS39	0.2381
CDK5RAP3	UFSP2	0.23784
CNPY2	FURIN	0.23754
BCAR1	PTK2	0.23728
CENPS	FAAP100	0.23794
TBCB	UBA2	0.23871
ATG13	CRY2	0.23694
CENPX	FANCG	0.24096
SLC12A7	SLC6A19	0.23656
LSS	NSDHL	0.23431
NUP107	YEATS4	0.25358
BCS1L	DHODH	0.23419
CLPP	GRSF1	0.23661
CCDC93	COMMD7	0.23317
LLCFC1	MMP27	0.2383
SDHA	UQCRC2	0.23323
CDH2	CTNNA1	0.26289
EPS15L1	ITSN2	0.23745
LDB1	LMO2	0.24295
CHERP	U2SURP	0.23189
KRTAP4-12	KRTAP4-4	-0.2166
COA4	PET117	0.23462
SLC35A2	UGP2	0.23235
NUP133	NUP160	0.23331
POLR3A	POLR3K	0.23146
C19orf25	NAPG	0.23303
B3GNT5	SLC35A2	0.2735
SRPRB	U2SURP	0.23004
RBSN	VPS33A	0.23345
GFPT1	UGP2	0.23113
PCM1	WRAP73	0.23164
COA5	COX8A	0.23069
IL33	MMP27	0.23051
FNIP1	LAMTOR3	0.23715
HMGCR	MVD	0.23054
ITSN2	MEF2B	0.23256
PARD3	TJP1	0.2275
NUP160	PSMC3	0.23043
PIAS1	UBA2	0.23028
ABCA2	LCNL1	0.22877
DIAPH1	TMOD3	0.22843
CHUK	KDF1	0.23692
CNTROB	PCM1	0.2293
CENPI	NKAP	0.22722
C1GALT1C1	SLC39A9	0.24235
SAR1A	TRAPPC13	0.22695
CCDC61	CEACAM19	0.22625
ABCF2	ZC3H15	0.22538
BCAR1	NEDD9	-0.21061
CDH3	CTNNA1	0.22586
LEMD3	SMAD4	-0.21033
COMMD6	COMMD8	0.22651
ATRN	ERP44	0.22504
CENPX	FAAP100	0.22739
OR10Z1	SPRR4	0.22474
RPL17	RPLP2	0.22464
CCP110	KIF2A	0.2241
NUP160	NUP37	0.22546
ESD	RNF6	0.22351
E2F3	ZZZ3	0.22303
CFAP97	KATNB1	0.24012
ARHGEF5	CTAGE9	0.2226
CHEK1	WEE1	0.22293
HAUS1	HAUS6	0.22632
TRAPPC2L	TRAPPC4	0.2226
HSD17B10	MRPS24	0.22162
PDGFRA	SCFD2	0.22269
SPHK1	ZACN	0.22108
MCM10	RBM17	0.22273
MAP3K7	TRAF2	0.26769
LRP2BP	SPATA4	0.22023
OR4A47	OR4C12	0.22025
RABGGTA	RABGGTB	0.22783
PSMB1	PSMB4	0.21997
MRPL13	MRPL46	0.22336
PTP4A1	ZNF330	0.21989
BPTF	HMGXB4	0.22154
NDUFB10	UQCRC2	0.22088
MRPL13	MRPL16	0.21849
KRTAP19-8	KRTAP8-1	0.2184
ACSL4	ADIPOR2	0.21931
GSDMA	MT1X	0.21876
KRTAP5-3	KRTAP5-9	0.22088
ISL1	TFAP2B	0.2185
FOXQ1	TMEM143	0.2186
INO80	TBRG1	0.21918
MEF2B	SH3GL1	0.22204
VPS33A	VPS8	0.22416
RPL27A	WEE1	0.21759
FIBP	RCE1	0.21947
INO80D	NFRKB	0.22344
KRTAP4-4	KRTAP4-9	0.22538
COMMD9	SYT13	0.22028
LZTR1	SOS1	-0.20193
CASP8	ZNF638	-0.20176
BEST3	YEATS4	0.2154
EGFR	GAB1	0.25888
COPS4	COPS6	0.21791
ACTR5	NFRKB	0.2228
CASTOR3	CNPY4	0.2204
EPS15L1	TMEM221	0.21841
ZNF571	ZNF585B	0.21484
ABCA13	ADAM23	-0.20101
TMEM131	TMEM39A	0.21591
SMAD4	UBAC1	0.21537
MRPL21	MRPL22	0.21759
GML	OR5AU1	0.21457
LAMTOR1	VPS33A	0.21693
DPH7	ZMYND19	0.22283
PMVK	UBIAD1	0.23144
MYO19	PIGW	0.25637
ATPAF2	FMC1	0.21381
BCS1L	COA5	0.21774
PSMD6	THOC7	0.21707
LANCL2	PSPH	0.21352
CNPY2	IRS2	0.22914
EIPR1	STX16	0.21444
LAMTOR3	VPS18	0.2142
ATP6V1D	ATP6V1H	0.21206
ELOVL1	TMEM189	0.21302
PRDX5	RASGRP2	0.21146
AFF4	SPTY2D1	0.21266
BNIP1	ZW10	0.21104
GFPT1	NAMPT	0.21111
COPS6	PMPCB	0.21194
C1orf54	CIART	0.21074
MRTFB	TMOD3	0.21193
CCP110	CEP135	0.21215
EXTL3	PTPN11	0.21859
COX16	CYC1	0.21042
COMMD9	RAB21	0.21518
VPS16	VPS29	0.21013
PKP2	TRAF5	0.20999
COA6	SLC31A1	0.22408
PLCXD3	SOX1	0.21325
PAX5	POU2AF1	0.21452
MRPL21	MRPL33	0.21299
GRIK1	KRTAP13-3	0.20992
ADAL	GANC	0.20904
RNPC3	ZRSR2	0.21417
DOCK2	RAC2	0.21525
MTG2	SARS2	0.21009
CALM1	EGR3	0.20976
COLCA2	TFAP2B	0.21131
KRAS	SHOC2	0.25314
SLC33A1	SYVN1	0.20896
CYC1	NDUFV2	0.21495
MAPK1	RAF1	0.21881
CTSF	PACS1	0.21093
FOLH1	TRIM49B	0.20995
LYZ	YEATS4	0.20804
ZNF10	ZNF26	0.20842
C1orf109	OIP5	0.2084
OSBPL9	PTDSS1	0.20904
PSMB4	RBM8A	0.21049
COMMD2	VPS29	0.2085
PPP1R12A	SPECC1L	0.21425
DPAGT1	TRAPPC4	0.21143
CCP110	SASS6	0.21051
CCNE1	E2F3	0.22963
NDUFS2	UQCRC2	0.20981
MRPL21	PTCD1	0.21233
COMMD4	COMMD9	0.20939
LCN8	TUBB4B	0.20685
MRPL32	MRPL53	0.20948
APOL1	RAC2	0.21342
CTSZ	STX16	0.20975
HSD17B7	MSMO1	0.20861
PMEPA1	RBM38	0.20912
RCE1	SHOC2	0.20787
LRRC75B	SPECC1L	0.21322
KIAA0319L	S100PBP	0.20663
BCAR1	ILK	0.21551
CMBL	PRLR	0.20835
ITGAV	ITGB1	-0.1932
CCND1	CDK4	0.22246
MARCKSL1	TSSK3	0.20726
RSPH14	YPEL1	0.20777
CYC1	NDUFA10	0.20835
JADE2	MLLT10	0.207
NIM1K	PLCXD3	0.21019
LTN1	NEMF	0.20631
LSM3	LSM6	0.20611
NDUFAF5	POLR3F	0.20657
EXOC1	SRP72	0.20929
RAB1B	TMED7	0.20535
NUPR2	TMEM248	0.20493
MT1A	MT1H	0.20942
TMEM161A	ZNF682	0.20517
RPL17	RPL4	0.20622
RPL37	RPLP0	0.20495
EBF1	POU2AF1	0.20904
AARS2	GATB	0.20586
DTYMK	RRM2	0.20455
LAMTOR3	MTOR	0.21723
SCD	TMEM41A	0.21047
SMARCA4	SMARCD1	0.21197
BCL9L	LDB1	0.20372
GBA2	PIGO	0.21443
MRPS25	SSBP1	0.20484
SLX4	UBE2T	0.20381
SCFD2	TBC1D20	0.20758
GDPD3	SBK1	0.20433
MRPL21	YARS2	0.20899
EME1	SLX4	0.20347
MAML1	NOTCH2	0.20366
CERS2	SPTSSA	0.20317
ARHGEF5	CTAGE15	0.20524
CCND2	CCND3	-0.1896
MRPL36	MRPS30	0.20438
MRPL43	MRPL47	0.2029
DROSHA	ICE1	0.20987
ROCK1	SPECC1L	-0.18899
ACR	ADM2	0.20303
HEYL	PABPC4	0.20235
C5AR1	CABP5	0.20229
MRM2	NDUFAF1	0.20356
PCNA	POLR3F	0.20636
FARS2	MRPL39	0.20384
NRAS	PTPN11	-0.18864
MRPL21	RPUSD4	0.20235
NFATC2IP	NSMCE4A	0.20137
ITGAV	VCL	0.20412
CASTOR3	NYAP1	0.20532
CNOT11	EIF3L	0.23153
KIAA1328	MAPRE2	0.20233
PDXK	PPCDC	0.2014
NDUFA2	NDUFAF4	0.20109
CCDC144A	TVP23B	0.21245
EHMT2	ZBTB2	0.20123
PIGS	UNC119	0.21858
ABCA2	ESAM	0.20672
AEBP2	SLCO1C1	0.20126
MEPCE	TAF6	0.20217
CST9	THBD	0.20175
COX6C	MRPL13	0.20772
ARID2	SMARCB1	0.23334
CCNB1IP1	OR11H6	0.20652
COMMD9	ELF5	0.21082
COPS6	SRRT	0.20474
NBEA	RNF6	0.19979
CRYBB1	RGL4	0.20155
SLURP2	TSNARE1	0.20003
IRF6	TP53BP2	0.20323
NUPR2	VWC2	0.19978
NDUFA10	UQCRC2	0.20287
C7orf61	CASTOR3	0.1994
PRSS38	WNT3A	0.19939
FASTKD2	GRSF1	0.19904
MTG2	QRSL1	0.20099
COQ4	UQCRC2	0.19856
CHUK	N4BP1	-0.18548
DUS2	WWP2	0.19951
KMT2E	MSL1	0.19924
N4BP1	NFKB2	0.20592
COX10	COX11	0.20028
IRF4	POU2AF1	0.21221
CSTL1	NANP	0.19787
APOA2	ITLN2	0.19788
APBB2	UGDH	0.19944
IMMP2L	MTX2	0.20924
KAT6A	ZFAT	0.2002
CAB39	FRYL	0.1988
MRPL13	PNPT1	0.20153
MED13	MED13L	0.20297
ATP6V0A4	STRA8	0.19759
B3GAT3	FRS2	0.19812
CD300LG	CFAP97D1	0.19916
POU2AF1	TCF3	0.20343
OR4A47	YPEL4	0.20118
HSD17B10	PTCD3	0.20113
ECSIT	NDUFV2	0.19975
EGR3	LANCL2	0.19734
OR2AK2	OR2T1	0.19767
SHOC2	SOS1	0.21775
NDUFA8	PET117	0.19663
CLEC17A	OR10H1	0.19805
SINHCAF	TM7SF3	0.19857
GALNT6	PFKM	0.19641
CC2D2B	CCNJ	0.197
ECSIT	NDUFB2	0.19675
GTSE1	TRMU	0.19752
GFI1	MED13L	0.20148
C1orf109	DPAGT1	0.20136
TBX6	ZNF689	0.19821
ACAD9	NDUFS1	0.19697
BCL11B	CYP46A1	0.19595
OSBPL9	SCYL1	0.19833
OR2J3	RIPOR2	0.19642
RRAGA	WDR24	0.19595
ACSBG2	WASF1	0.19806
NDUFS5	UQCRC2	0.1977
PIGS	SDF2	0.20341
GFM1	MRPL15	0.19799
CNR2	PTPRR	0.19505
PGM3	PPCDC	0.19557
DOT1L	KAT6B	0.20438
BCS1L	NDUFA10	0.2017
C8orf33	RABL2B	0.1967
EARS2	MRPL47	0.19474
CYC1	NDUFA11	0.19703
ACO2	IREB2	0.19848
GAB1	SOS1	0.22322
MYBBP1A	RPAIN	0.19799
CABYR	OSBPL1A	0.19566
BTG3	TMEM50B	0.19486
BOP1	MYBBP1A	0.19789
ATG13	ULK1	0.2012
MT1A	MT3	0.20026
ACSL4	UBE2G2	0.19938
HIRA	PHIP	-0.1816
ASPM	TPX2	0.19409
CEP135	TEDC2	0.19434
APBB2	ZAR1	0.19376
ASPM	NDE1	0.19401
IST1	STAMBP	0.21476
CLTC	TFG	0.20657
GRSF1	NDUFB10	0.19638
NKAPD1	ZW10	0.21986
APOBEC3G	PICK1	0.19475
COA6	UQCRC1	0.19953
ALDOC	LYRM9	0.20227
AKR1C1	SFMBT2	0.19433
GRAMD1C	MORC1	0.19303
CSH2	IFNA7	0.19444
DLST	PAICS	0.1931
GORASP2	SEC31A	0.19804
ISG15	SP110	0.19411
RMC1	ROCK1	0.19498
EPS15L1	SH3GL1	0.19926
DOCK10	SPN	-0.17996
CENPC	CENPI	0.2031
RPL30	VIRMA	0.19355
OR4N5	OR5AU1	0.19537
C12orf49	SEC31A	0.19752
CPNE1	ERGIC3	0.19319
OR5M8	OR8J1	0.19166
NRL	TSSK4	0.19181
AMIGO1	PPM1J	0.19179
PARP2	RNASE11	0.19297
MIPEP	MRPL15	0.19509
PPP1CA	PPP1CC	0.19317
CSTF3	ELP4	0.20359
KAT14	PET117	0.19206
LAMTOR4	MTOR	0.20805
MED15	TRIM11	0.19385
CFAP299	ITGB5	0.19454
PHF5A	SMU1	0.19381
LTN1	MAP3K7CL	0.19376
APOL5	RASD2	0.19234
COMMD7	LZIC	0.19102
C2	HLA-DMB	0.19127
PCOLCE	SECTM1	-0.17865
CCNC	MED19	0.20073
NUP37	POM121C	0.19072
DLL3	ZNF569	0.19056
CPM	MDM2	0.22852
HSD17B10	MRPL21	0.20004
PACS1	WDR37	0.19551
ATL1	MDP1	0.19156
CASTOR3	TECPR1	0.19695
CCER2	LGALS4	0.1908
GRSF1	NDUFA8	0.19227
CST11	NAPB	0.19118
DCPS	PMVK	0.19079
FKBP6	ZNF679	0.19141
DYNC1I1	PON3	0.19321
ATP6V1A	ATP6V1G1	0.1904
STXBP5L	WDR5B	0.19032
FBXL6	KIFC2	0.19022
PATJ	TP53BP2	0.18985
CDC45	PCNA	0.19642
CBY1	PLCXD2	0.19476
EIF2AK2	IFNAR2	0.1908
ITSN2	POU2AF1	0.19725
GRSF1	NDUFS7	0.19359
RPAP3	TANGO6	0.18967
ITGAV	RAC1	0.19956
TRAPPC1	TRAPPC11	0.19073
TYW3	ZNF326	0.18962
PRKAG1	TESPA1	0.19178
IL1F10	IL1RL1	0.18948
BTG3	CNOT7	0.19113
SBF1	SBF2	0.18941
STAR	TACC1	0.19053
CD3EAP	GON4L	0.19138
B3GALT6	FRS2	0.19451
GSTM5	PMP22	-0.17703
CSF2RB	TRIOBP	0.20355
NDUFAF7	NDUFV1	0.1907
C8orf58	FGF17	0.19046
GRB2	NRAS	-0.17692
FASN	TMEM41A	-0.1769
NDUFAF5	NDUFS8	0.19232
ANHX	MZF1	0.18951
ETFBKMT	PKP2	0.1893
CBY1	JOSD1	0.19394
NDUFS8	UQCRC2	0.1968
DAND5	EPS15L1	0.20203
ENY2	UTP23	0.19162
FRS2	GRB2	0.2301
CHEK1	SMU1	0.19189
ARHGEF9	VSIG4	0.1893
MARS2	MRPL40	0.19018
CLPX	GRSF1	0.19148
COQ4	UQCR10	0.19205
TYW1	VPS37D	0.1896
CFAP299	PF4	0.19214
DDC	TNFRSF19	0.1886
MRPL57	MRPS30	0.18858
LAMTOR2	VPS33A	0.19257
MLLT10	SPAG6	0.1914
DCTN2	SKA1	0.18963
ACSBG2	TNFSF14	0.19208
CCNB1IP1	RNF17	0.1965
CA7	DPEP3	0.1912
KMT2E	WAC	0.19053
CYC1	NDUFS5	0.18955
PIK3R5	SPAST	0.19062
STX1B	TAOK2	0.1891
PGAP3	SYNRG	0.18884
CD3EAP	ERCC2	0.19019
AMN1	FAR2	0.18885
MKRN3	RANGRF	0.18758
RAB31	ZBTB14	0.18829
RRAGC	WDR24	0.19037
MMP8	SYT9	0.18768
ANKRD45	ZFP82	-0.17529
NDST1	TM9SF2	0.19318
DNAJC17	PCNA	0.18808
BPI	TLDC2	0.18692
AMPD2	VANGL1	0.18687
ENY2	PNISR	0.18989
GTF2E2	TTI2	0.19788
BHLHE41	SSPN	0.18672
ARHGEF28	CAST	0.18691
LCMT1	PPP4R3A	0.1888
ATPAF2	MYO15A	0.19056
EPHX3	TMPRSS9	0.18703
RMC1	WDR81	0.18846
MRPL13	MRPL38	0.19088
GZMK	LPIN1	-0.17436
FAM185A	GJC3	0.18907
KDM4C	VLDLR	0.18634
PPP1CA	TBX10	0.18863
NDUFAF1	NDUFS3	0.19022
CHEK1	SRPRA	0.18976
BPIFA3	DNMT3B	0.1867
HNF1B	PCBD1	0.20319
CYC1	UQCC2	0.2018
MALSU1	REXO2	0.1884
PFKFB4	SPATA12	0.18593
KCNK5	SLC12A7	0.19551
MRPL21	RARS2	0.18541
PSMD3	ZNF830	0.1867
SPTY2D1	UBE3A	0.19023
NDUFB2	NDUFS3	0.18525
NSUN3	RIOX2	0.18705
FBXO39	PIK3R5	0.1883
PSMD3	RPL19	0.18521
CFAP61	PYGB	0.1852
TMEM88	TNFSF13	0.18611
PPP1R32	TMEM109	0.18651
AK6	NOL6	0.18679
GSTZ1	PYROXD2	0.18591
FOXRED2	GAL3ST1	0.18613
PIM2	POU2AF1	0.19397
GLT6D1	LCN8	0.18555
EXTL3	GRB2	0.20947
CHKB	RABL2B	0.18824
C19orf73	FLT3LG	0.18652
CDH7	SERPINB2	0.18663
ABHD3	RMC1	0.18685
LRRC20	PCBD1	0.18755
LCN8	OCM	0.18761
PSG8	ZNF763	0.18518
FRS2	PTPN11	0.21731
NDUFB9	NDUFV1	0.18662
SLC34A2	TBC1D19	0.18484
FAM136A	GFPT1	0.18808
GRSF1	PRR3	0.18739
GRSF1	NDUFS8	0.19597
C18orf21	C1D	0.18765
CYP4F2	OR7C2	0.18432
RRP1	WDR18	0.18447
MYCN	PDK1	0.18424
AGFG1	ITSN2	0.1964
AKT1	CLBA1	0.18737
PSMD1	PSMD6	0.19253
CRYBA1	UNC119	0.18479
DRC3	DRG2	0.19453
APOL1	MPST	0.18377
ARL14EPL	MAGEB16	-0.17198
NPBWR1	ZNF415	0.18724
MOS	NPBWR1	0.18364
MMP27	NSDHL	0.19083
COX15	NDUFA2	0.18589
SLC47A2	UBB	0.18427
DMP1	RASGEF1B	0.18368
CD300LG	PDGFB	0.18696
MX2	PDXK	0.18609
APOL1	LIMK2	0.18327
PCM1	POC1A	0.18476
RNFT1	YPEL2	0.18447
NAPB	NKX2-4	0.1847
AMIGO1	GSTM5	0.18772
ZNF569	ZNF781	0.18373
MT1A	MT1M	0.18471
DOK3	MXD3	0.18502
CHERP	RBM17	0.19128
DDAH2	DYNC1I1	-0.17122
CPZ	TBC1D19	0.184
CNIH1	RAB1B	0.18329
CASQ2	SLC22A15	0.1855
BTG3	KRTAP8-1	0.18543
DNAJC11	MTX1	0.18496
RAB1B	RAB2A	0.18318
PRKAA1	PRKAG1	0.18602
GRSF1	NDUFA4	0.18314
LAMTOR2	VPS18	0.185
CCNT1	MEPCE	-0.17094
HASPIN	SGO2	0.18275
IFNA6	IFNA7	0.18591
SLC1A2	TP53I11	0.18261
EIF4EBP2	USP54	0.18379
RYR1	ZNF585B	0.18243
ATL1	FBXO34	0.18461
FXYD5	UPK1A	0.18291
AZIN2	SH3D21	0.18319
MOB3A	SCAMP4	0.18342
CEP72	SLC6A18	0.18272
FOXK1	GSKIP	-0.17039
CST9	PCDHAC1	-0.17036
FBXL5	IREB2	-0.17035
COA6	UQCRB	0.18611
RTN4RL2	YPEL4	0.18433
CEACAM19	ZNF229	0.18272
SERPINB2	SOHLH2	0.1843
RNF182	TBC1D7	0.18245
NPBWR1	PENK	0.18578
GALNT8	NTF3	0.18355
MROH2B	ZNF543	0.18342
MALSU1	MRPL32	0.18486
RAPGEF1	RRAS2	0.18428
DNAH9	PMP22	0.18568
HSD17B10	UBA1	0.1851
IFNA6	ZNF229	-0.16988
PARP11	TSPAN9	0.18288
WWP2	ZNF23	0.18951
PCNA	SIVA1	0.18339
INTS2	INTS5	0.18271
ARAF	OFD1	0.18244
IQSEC2	OSBPL1A	0.18456
CHRNB1	PMP22	0.18296
DIAPH3	TMOD3	0.18679
SF3B6	ZNRF4	-0.16956
SDHB	UQCRB	0.18329
CDC37	SMCP	0.1813
AHCY	GFPT1	0.18177
DHODH	RPIA	0.18424
MRPL13	PTCD1	0.19113
SLC22A8	TMEM109	0.18278
PGLYRP1	WDR87	0.18147
DCAF16	HENMT1	-0.16937
CMA1	SDR39U1	0.18201
AGFG1	SH3GL1	0.19207
AZIN1	NAMPT	0.18121
ABHD11	POM121C	0.18215
ATP6V1E1	WDR7	0.18267
COMMD9	WASHC4	0.18611
FYB1	PDZD2	0.18114
AP5B1	CDC42EP2	0.18212
GALNT8	PAH	0.1823
NFATC2IP	SPN	0.18647
ACR	IL9R	0.18464
BCKDK	SH2B1	0.18097
DLST	MRPS36	0.18024
KLF8	ZNF385A	0.18158
PPP1R42	SPATA12	0.18102
HAUS6	HAUS8	0.18859
PDCD6	WDR53	0.18023
CYB5R4	DUSP6	0.17979
CDH2	CTNND1	0.20397
DAP3	SARS2	0.18073
SINHCAF	TGIF2	0.18429
NPDC1	ZNF610	-0.16795
CELF2	FGF2	-0.16784
ANKRD9	DIO3	0.17988
DLST	SDHD	0.18037
ALDH3B2	GSTP1	0.17974
ENDOU	SLC38A4	0.18022
ARHGAP29	TP53BP2	0.18617
G6PC	PTGES3L	0.17927
NAPG	STXBP3	0.19083
CELF3	CT55	-0.16767
APOF	PRDX5	-0.16759
CBWD5	KCNK7	0.18054
GSTM5	TMEM167B	0.18407
KCNK13	KLHDC3	0.18008
ANKRD54	TRIP11	-0.16753
ASB13	MYBPC3	0.17888
NUP35	POM121C	0.18113
MED17	MED18	0.17916
CHD9	IVL	-0.16734
EXOC1	EXOC2	0.18671
DRAM2	RAP1A	0.17991
KLHDC7A	RTN4RL2	-0.16731
NDUFC2	PET117	0.18059
CARD8	MOGAT3	0.17935
HMG20A	RAI1	0.19887
DHX35	PPIE	0.17894
LIMK1	ZNF689	0.18345
PMCH	SHE	-0.16709
FGF17	SGMS1	0.18137
KPNA3	NUDT15	0.18036
CNOT10	EIF3L	0.2108
ERCC1	PPP1R13L	0.17988
AEBP1	ZNF713	0.17876
OR8K1	TSPAN9	-0.1669
COX6B1	COX8A	0.18081
NCOA4	SLC25A28	0.17887
SKI	SMAD4	0.21845
EFHD2	UQCR10	0.18329
KCNK7	RAB1B	0.18222
KLHL25	LGALS13	0.18026
SLC2A4	ZBTB4	0.1781
DOK3	MKNK1	0.18079
ZNF69	ZNF763	0.17919
MRPL17	MRPL32	0.18773
CCDC61	PPP5C	0.18122
CCNJ	ZNF713	0.18131
MPLKIP	SUGCT	0.17797
ABHD11	CASTOR3	0.17826
BCKDHB	INSM1	0.17864
EMC2	TMEM147	0.17892
NDUFB9	NDUFS3	0.17899
PCDHB11	PCDHGB1	0.17757
FOXRED1	NDUFB4	0.18032
GCHFR	TTLL10	-0.16624
BCL2L10	DUOXA2	0.17792
DLST	GOT2	0.17887
HLA-DMB	STK19	0.18102
ARMCX2	SMOC1	-0.1661
CEP72	TPPP	0.17883
PARD6B	PAX8	0.17938
KCNK5	NOTCH1	0.18068
NLE1	ZNF830	0.17791
PAPOLA	RBBP6	0.17803
ANGPTL8	DAND5	0.17738
RHOA	ROCK1	0.18196
CD48	PRELP	0.17696
OR4C6	OR5AK2	0.17808
MRC2	TEX14	0.17919
FARS2	MRPL20	0.17847
CCR7	EGR3	0.17948
ZNF415	ZNF701	0.17801
PAWR	TMOD3	0.18647
OR52L1	SYT9	0.17837
CST1	NKX2-4	0.17862
BPIFB1	NECAB3	0.17821
ITGAL	SYT17	0.17683
OR5AU1	THTPA	0.17868
DNAJC3	ERGIC3	0.18007
CHAF1A	POLR2E	0.17737
CCIN	GLIPR2	0.17785
ARF3	IFI27L1	0.17687
OR5AU1	PARP2	0.17911
AAAS	NUP155	0.17927
ADAM33	C20orf141	0.1767
CSTA	RNF13	0.1766
GP1BA	P2RX1	0.17695
ANKRD49	MRE11	0.18094
ACAD9	NDUFV2	0.17621
ABCF2	DRG1	0.17716
MOB1A	SLC25A22	0.17614
IPO8	SMURF2	-0.1647
SH2D3A	TLR10	0.17612
CBFA2T3	TRAPPC2L	0.18364
MAT2A	RPIA	0.1798
OR2J3	TEX14	0.17815
ZNF282	ZNF783	0.17675
ATAD2B	SPINT4	-0.16438
KIAA0586	MMP27	0.17788
ETV4	ETV5	0.17758
EIF5A2	MFSD1	0.17555
CCNY	ITGA8	0.17658
CCDC61	IGFL1	0.1761
ENY2	MRPL13	0.17686
CDK9	POLR2E	0.17651
CYP2A7	PSG8	0.17709
DPP3	TM7SF2	0.17717
PFDN1	TBCA	0.17726
FOXA2	SYNDIG1	0.17663
PARD6B	PRKCZ	0.1776
SNX25	TPH1	0.17594
SCGB2B2	TDRD12	0.17602
LTN1	NCAM2	0.17973
FOLH1	SLC36A4	0.18196
TSPYL1	ZNF775	-0.16392
SFMBT2	TRIM40	0.17916
POLH	SPATS1	0.17653
AKT1	PDPK1	0.17973
MICU1	PLA2G12B	0.17553
EXT2	GRB2	0.20047
EFNB2	HPR	-0.16371
C1QTNF12	SKI	0.17599
CMBL	SLC34A2	0.18137
MRPL12	MRPL13	0.17514
HARS2	HSD17B10	0.18305
DEFB4B	EGR3	0.17753
AQP1	CRYBB1	0.18019
TMEM143	TULP2	0.18255
VPS72	YEATS4	0.17893
CDH20	SLC14A1	0.17446
ADAP2	PIPOX	0.17718
ANPEP	CRYGN	0.17593
CLTC	USP8	0.18972
CCDC152	FYB1	0.17484
ACAD9	GRSF1	0.17896
BIRC7	RXFP3	0.17661
ITGAV	ITGB3	0.28889
HSD17B10	SMC1A	0.19112
GTF3C1	GTF3C6	0.17478
MAPRE2	ULBP1	0.17903
GOPC	TMBIM6	-0.16275
CEP126	MMP27	0.18478
MED7	RACK1	0.17515
MRPL22	MRPL28	0.17493
HAPLN1	KCNRG	0.17371
COPS6	CPSF4	0.17968
DAZL	OR10H1	0.17884
KRTAP13-1	KRTAP20-1	0.1776
MRPL36	MTG1	0.17984
SBF2	USP47	0.1758
FFAR3	ZNF573	0.17367
CA7	ENO2	0.17902
PFDN6	UXT	0.17717
PITPNM2	WDR66	0.17368
TNKS	ZBTB18	0.17494
CCER2	RAB41	0.17641
IFNA16	PSG3	0.17422
LRRC38	TMEM235	0.17365
GRIN3B	LRP2BP	0.18088
OR10G9	OR10S1	0.17664
HSD3B1	VTCN1	0.17376
CCDC157	OSM	0.17487
C2orf72	CCHCR1	-0.16216
ESS2	SNRPD3	0.17365
NAPG	STX4	0.18238
MED10	MRPS30	0.17487
ARHGAP17	ZKSCAN2	0.17337
MRE11	ORC3	0.17391
AP5B1	FBXO32	0.17569
ZNF232	ZNF585B	0.1789
LCE3A	SHE	0.1744
COL1A1	EIF2AK3	0.17389
ACSS1	PYGB	0.17518
KDM4E	ST6GALNAC3	-0.1618
DTD2	SFTA3	0.17387
GZF1	SLC39A9	0.17418
RAB18	TRAPPC13	0.1823
DCTN2	DYM	-0.1617
ACO1	GALT	0.17341
CDT1	TBCC	0.17336
FAM135B	PSCA	0.17301
CASTOR3	FAM200A	0.17906
PTGER4	SLCO1B1	0.17432
GMPS	SDHB	0.17597
RAPGEF1	TNS3	0.17632
CROT	DIO3	0.17399
TIMM8A	YME1L1	0.17332
FBP1	ZNF169	0.17331
PDXK	TRPM2	0.17604
OR5AU1	TMEM253	0.17597
ACTR10	DCTN4	0.17452
PLA2G4C	WDR86	-0.16128
TBC1D7	WDR24	-0.16127
HCFC1	SMC1A	0.17293
RHOBTB2	TNFRSF10B	0.17304
CASQ2	OVGP1	0.17219
GFAP	GSDMA	0.18053
RANGRF	RNF222	0.17421
CNR2	SPRY3	0.17548
AQP4	CCDC178	0.17342
AZIN1	ZNF706	0.17367
MRPL9	MTG1	0.17346
UQCRC2	USP31	0.17605
NFYC	PPIE	0.17321
ERCC1	RFWD3	0.1743
MRPL40	UFD1	0.17591
CD19	CLBA1	0.17507
MRPL13	MRPL28	0.17742
POLA1	TNFSF13	-0.16071
FGFR1	GRB2	0.21022
PAF1	POLR2I	0.17285
FLNC	ZNF611	-0.16064
PROZ	PYGB	0.17405
POLD4	PPP1CA	0.17444
NYAP1	SRPK2	0.17579
LASP1	TNS4	0.1718
ALOX5AP	TPP2	0.17235
SBSN	TIMM50	0.17341
POLM	TMPRSS15	-0.16052
C1QBP	DNM1L	0.17279
CHAT	PTPN20	0.17188
C20orf144	GHRH	0.17251
GNRHR	SCAMP4	0.17426
KRBOX4	MCCD1	0.17246
CKAP4	ZBTB8B	0.17343
CCL2	DKKL1	-0.16047
HTRA4	TACC1	0.1722
FUT8	SLC35C1	0.17185
DGKH	KATNAL1	0.17529
LRRC2	ZNF132	0.17485
MRPL47	WBP1L	-0.1604
LCMT1	PPP2CA	0.1758
CPT1C	PYGB	-0.16036
FABP7	SOGA3	0.17182
EHBP1L1	KCNK7	0.17386
LRRC38	THTPA	-0.16028
MYT1	PDK1	0.1731
UBE2F	UBE2R2	0.1714
CLDN8	PLEKHH1	-0.16016
RIPOR2	SLC2A12	-0.16014
ISG15	TLK2	0.17587
KRTAP25-1	KRTAP27-1	0.17161
DCC	ZBTB7C	0.17242
C1orf158	RIMKLA	-0.15996
CYP2J2	GDPD3	0.17692
CLPX	STOML2	0.17267
RECQL5	ZNF304	-0.15987
CLDN12	PLEKHM1	0.17145
ADCYAP1	TACC1	-0.15985
FAM185A	OR1D2	0.17586
MRPL13	MRPS30	0.17184
CASQ2	RASSF6	0.17512
KRTAP5-11	KRTAP5-9	0.18195
ANKRD7	MOGAT3	0.17238
CYC1	NDUFS2	0.17364
CASTOR3	SAP25	0.17523
CYC1	UQCC3	0.19749
NSUN3	YBEY	0.1744
SDR42E1	STX1B	0.17409
PRR23A	RIPOR2	-0.1595
NUP35	ORC4	0.17159
FAM227B	FERMT3	-0.15945
CMPK2	SSPN	-0.15945
ARMS2	HBP1	-0.15944
BRDT	WDR89	-0.15942
FOXA2	HNF1A	0.17228
EXOSC3	NOL6	0.17412
HAND2	INSM2	0.17164
ANKS3	SGK1	-0.15935
ERP44	SMAD4	0.17891
ANGPTL2	CCDC178	0.1717
SLURP2	STK32C	0.17489
HTR5A	SUMO4	-0.15931
CARMIL3	RNASE3	0.17095
PSMA2	PSMA5	0.17175
MAML1	ZNF879	0.17562
FNDC3B	ITGAV	0.17807
ITGAV	SNX17	-0.15914
ITGB5	SLC2A11	0.17596
MED10	MED7	0.17058
MOB3C	THTPA	0.17303
MRPL11	MRPL20	0.16973
LDB1	ZFPM1	0.17486
ATP6V1E1	DGCR8	0.18774
AGR3	ZNF713	0.17269
CDCA7L	PSPH	0.17115
PCDHA5	PCDHA8	0.1703
C17orf75	TMIGD1	0.17068
MED15	ZMIZ1	0.17548
DCTN4	EME2	0.1721
KRAS	NRAS	-0.15867
DCTN6	DYNLRB1	0.16949
OR2L2	OR2L3	0.17014
FIGNL1	MRPL32	0.17057
HIPK3	YPEL2	0.17263
CCDC32	PPP6C	0.17251
SAP25	TAS2R1	0.17011
NXF5	TMSB15A	0.17113
PPHLN1	PRMT6	0.17101
MED24	ZNF592	0.18455
OST4	ST8SIA2	0.16961
ARHGAP21	ARHGEF12	-0.15843
MXRA8	PAF1	-0.15841
DNLZ	FDXR	0.16941
DRD2	FILIP1L	-0.15831
FAM153A	SIMC1	0.16911
MED17	MED7	0.17102
CCSAP	CEP135	0.1769
FDXACB1	PHC3	-0.15821
DEFB118	FYCO1	-0.15821
AFF4	SIAH1	-0.15818
LCE5A	PRR9	0.17951
POLR3A	SMU1	0.17988
CRISP1	KITLG	-0.15807
DNAJC11	PGS1	0.17309
IQSEC2	PCSK1N	0.16885
TMEM200B	WDR86	0.17032
C12orf65	NGRN	0.1699
B4GALT2	NKX3-2	-0.1579
MRPL32	MRPL54	0.16988
GATB	MRPS25	0.16922
ADGRF1	RAB30	0.16929
FSD2	ZNF774	0.1694
LBHD1	LRIT1	-0.15776
GAL3ST1	RHBDD3	0.16884
CAPSL	FYB1	0.17069
COLQ	ZNF557	0.16911
FMNL3	SLC4A8	0.16953
CRLS1	RPL37A	0.1685
SGK2	ZFP64	0.18391
FAM122A	IER5	-0.15754
ABCF2	CRYGN	0.17072
CYP2A7	PCARE	0.17096
MRPS30	YARS2	0.17062
BEND5	NMUR2	0.1688
CLEC12B	SLCO1B1	0.17051
LDB1	SSBP4	0.16938
CDC37	LSM4	0.17008
RAB31	TCN1	0.17144
RIDA	STRA8	0.17214
GOT1	PC	-0.15723
MRPL57	MTG2	0.17012
SLC35C2	ZHX3	0.17246
BBS12	TMA16	0.1682
GNPDA2	KCTD8	0.16858
CATSPERE	CCDC107	-0.15717
H6PD	RAP1A	0.17054
DYRK1A	PAPOLA	0.18915
LRRC14	MEF2A	-0.15714
CCDC153	TTC36	0.16883
C12orf73	PAMR1	0.1678
GALNT10	ZNF10	-0.15697
TBC1D2B	ZNF829	0.16859
DUXA	ZNF304	0.16924
C4orf3	CEACAM19	-0.15695
FEV	LIPJ	-0.15691
ADAM20	TBC1D19	-0.15687
KRT76	RCAN2	0.16918
NFIA	VPS36	0.16909
SYT15	USP54	0.168
FCER2	P2RY11	0.1676
ITSN2	PIK3CD	0.16795
MYH2	OR5M8	-0.15663
APOBEC3F	PICK1	0.17265
ANHX	ZNF605	0.17089
DLL3	UPK1A	0.16733
RTL5	TCP11X2	0.16732
LYPD3	TNS4	0.16803
MRPL21	NSUN4	0.17303
GALNT11	TIMM50	-0.15645
METTL21A	NIP7	-0.15638
HSPH1	MTUS2	0.16747
CEACAM19	DRD4	-0.15629
CFAP97D1	ISLR2	-0.15623
FGF7	OR5AK2	-0.15615
MRPL17	NGRN	0.16822
C2orf91	GRIK1	0.1738
DIS3	ZC3H13	0.16726
DYNC2H1	TSSK3	-0.15612
ISY1	ZNF830	0.17057
CFAP47	MAGEB16	0.17001
ACRV1	ZNF501	0.16719
SH3D21	ZNF449	0.16976
AMN1	PLS1	0.17056
INKA2	PRMT6	0.16862
KLK2	ZNF212	0.16661
PCMT1	TTC30A	0.16658
DHX30	NARS2	0.16817
CARF	ZACN	0.17531
TTBK2	ZNF496	-0.15561
DHX16	RIOK1	0.16628
HAP1	RDM1	0.16742
CCDC180	SLC2A4	0.16765
GTF3C6	WDR18	0.16899
CSNK1G3	VSIG4	-0.15548
OR1A2	PRKAA2	0.16887
DCTPP1	SPN	0.16962
ADAM18	AP3M2	0.16814
BPIFA2	BPIFB6	0.1675
CD79A	NCKAP1L	0.1668
CABP5	FTSJ1	0.17163
C1orf56	LIX1L	0.16612
PNPLA5	UPK3A	0.16599
NCBP3	P2RX1	0.16628
ASB2	TMEM215	-0.15522
CIDEC	LHFPL4	0.1661
SMR3B	VASH2	0.16669
SIRT1	SPPL3	0.1688
OR10A5	TDRD12	-0.15515
HSD17B7	KCNJ9	0.17399
EML2	IGFL4	0.16602
BRF2	GTF2E2	0.16842
MAPK7	MFAP4	0.16709
GNB1	PDCL	0.19841
NPDC1	TOR2A	0.166
C18orf32	SERHL2	-0.15503
CSTF2T	SYT15	0.16643
PHKG1	TMED4	0.16668
CEP350	SELP	0.17228
DDX10	OTOP1	0.166
DAND5	SLC35E1	0.1673
OR5D18	PPP1R32	0.16587
GATAD2A	TMEM161A	0.17892
GPKOW	IGBP1	0.16545
BCL2L10	SIRPG	0.16742
NKX3-1	PGAP3	-0.15486
KLRB1	SLC52A2	0.16675
MTR	PAICS	0.16989
SP4	ZNF585B	0.16767
TMEM253	TYW1	-0.15476
CCNJ	OPN4	0.16814
OSTC	SSR3	0.1662
PVRIG	SLC12A9	0.16574
CAMSAP1	DUSP13	-0.15467
MEP1B	WDR93	-0.15466
GPR15	SCRG1	-0.15461
TFAP2B	USP27X	0.17353
IQCJ	NAPB	0.16956
ELMOD3	TNFRSF13C	-0.15452
AQP7	SMU1	0.16834
GPS1	RPTOR	0.17004
CDKL3	TCP10	-0.15441
AEBP2	JARID2	0.17072
ADGRF4	ANKRD35	-0.1544
PLEKHM1	TMUB2	0.16636
MYCT1	TMPRSS7	0.16767
PIK3R5	TMEM220	0.16867
CELSR3	ZBTB7C	0.1671
FAM117A	ITGA3	0.1659
KANSL3	YEATS4	0.17095
SBK1	YPEL1	0.1725
CST8	RND2	0.16715
CNBD1	GALNT6	-0.15421
ACRV1	OR10G9	0.16551
LRRC49	TMED4	-0.15415
RPS23	SLC12A4	-0.15412
PCDHA8	ZNF782	0.16601
ARMT1	CSRP2	-0.15408
OR2T3	ZNF160	-0.15404
RPL17	TIMM8A	0.16648
BBS1	TMEM134	0.16528
CD79B	PNLIP	-0.15396
HGFAC	OR3A1	-0.15391
RIC8A	TMEM147	0.16624
C14orf177	TCEAL5	-0.15387
MROH2B	TMEM267	0.16842
IL2RG	PLAGL2	0.16501
EVX1	ZPBP	0.16549
HENMT1	HSD3B1	0.16649
PLEKHH1	PSEN1	0.16574
COCH	RHOJ	0.16664
GRSF1	MRPL1	0.16688
ESS2	SCFD1	0.16582
GOT1L1	PLPP5	0.16576
HEPH	SLC23A1	-0.15367
RCVRN	ZNF569	0.1677
INTU	OIT3	-0.15362
AGBL3	ATE1	-0.1536
FAM71F1	IQSEC2	0.16471
INTS2	PSMC5	0.16777
OR10G4	PLAC9	0.16815
AQP11	DMP1	-0.15356
PLCXD2	SCN10A	0.16593
SNRPE	SRP9	0.16397
YTHDF2	ZC3H13	0.16479
ADAM23	AOX1	0.17404
CCR4	TPSAB1	-0.15338
PYROXD2	ZNF503	0.16771
APOBEC3C	KIFC2	-0.15335
SYCP1	TRIM33	0.16422
C1orf109	YARS2	0.16747
CCDC112	TRIM55	-0.15331
CCDC186	LAD1	-0.15327
ADGRF1	MEP1A	0.16505
CYC1	NDUFAF4	0.16457
APLP1	CATSPERG	0.16368
SLC33A1	SUCO	0.17056
SARS2	TNFSF15	0.17168
CHST11	COL6A6	0.16489
ALDOC	TMEM97	0.16367
FAM110B	NPBWR1	0.1661
KCNA6	MAP3K9	-0.15312
NUDT15	RXFP3	0.16608
ANKRD53	MOB1A	0.16529
NOP2	YME1L1	0.16431
JAM2	SETD4	0.16425
RPS20	RRM2	0.16961
RNASE3	SLC39A2	0.16432
CFAP299	ZNF445	0.16417
KRTAP10-9	XRCC3	0.18353
MGRN1	RASD2	-0.15285
METTL26	MRPL28	0.16585
ALG10	SYT10	0.16603
MRPS33	TFB1M	0.16929
SNAPC4	WRNIP1	-0.15271
ECI2	RNF13	0.16526
EIF4EBP2	TCTN3	0.16316
NPDC1	WFS1	-0.15264
MYF5	SLC6A15	0.1644
NDUFB6	NDUFS7	0.16622
HOXD8	UBE2E3	0.16457
DEPDC5	FLCN	-0.15251
C17orf107	OR1A2	0.16373
OR4D5	PATE2	0.1637
BPI	MORC1	0.16623
RNGTT	SNRPF	0.1628
CATSPER4	COX7C	-0.15241
LGALS14	PLEKHG2	0.16358
KAT14	TFDP1	0.16505
AGFG2	CASTOR3	0.16805
TPH1	TRIM22	0.16513
ADCK2	AMPD2	-0.15229
FCGR2B	NME1	-0.15227
IL2RG	RPS6KA1	-0.15226
FAM177B	ZFP82	0.16751
MRPL18	TWNK	0.16678
EML2	TFIP11	0.16325
OLR1	PARP2	-0.15212
DEFB135	LRRC25	0.16579
EPHX3	MAP1S	0.16635
BCKDK	BCL2L14	-0.15208
ACKR3	ALDH3B2	-0.15208
CCKAR	TTC36	0.16421
RAC3	SLC16A3	0.16286
BCAS4	RBPJL	0.16267
CLBA1	STK4	-0.15196
KRTAP25-1	RFXANK	-0.15195
BMP2	RGSL1	-0.15194
ZNF80	ZSCAN22	0.16668
ANXA7	MCU	0.16295
ABI1	VASP	0.16347
ATPAF1	RBAK	0.16463
NBEA	XIRP1	0.16764
UBE2F	WSB2	0.16359
ENKD1	RHBDL2	-0.15176
DARS2	POLG2	0.1632
GJA8	ZNF763	-0.15173
HSPA13	TRAPPC11	0.16716
CLDN2	CYSLTR1	0.1627
GATB	SOD3	0.16988
LYRM1	XYLT1	0.16352
SLC16A8	SNRPF	-0.15163
SOCS5	VLDLR	-0.15159
EPB41L4A	OR52W1	-0.15157
AGBL1	TMEM134	0.16593
SLC35A1	SLC39A9	0.16388
KBTBD3	MMP7	0.16576
NDUFA9	TRABD2B	-0.15151
PTPN20	SVEP1	-0.15148
SLC2A12	SOGA3	0.16396
JAK3	SH2B1	0.16495
LAT	ZNF689	0.16299
MANSC4	PDE3A	0.16193
TIAL1	ZFYVE27	0.16234
DTX1	WDR66	0.16717
CCNB2	NKAPL	-0.15134
ANKRD30A	CEP72	-0.15134
LGSN	UCK1	-0.15132
DEFB134	FAM167A	0.16236
NKX2-4	SYNDIG1	0.16394
AMIGO1	GJB2	0.16591
ITSN2	PICALM	0.16288
RAD51AP1	TLR10	0.16371
MRPS23	MRPS9	0.16203
ANXA7	C10orf55	0.163
RNF44	SQSTM1	0.1622
ATP5MC1	METRNL	0.16146
ALLC	SRM	-0.15106
MAN1A2	SLC35A2	0.17252
ASPA	CCR8	0.16319
C16orf90	CORO7	0.16315
CORO1B	RHOD	0.16158
KLHL7	MTURN	0.17006
CHRM1	SMIM4	-0.15091
NEDD4L	SURF2	0.16255
MED10	MRPL36	0.163
KHNYN	OR2AG2	-0.15085
ADGRB1	APAF1	-0.15085
CIART	PCYT1A	0.16847
CLPP	RPUSD4	0.16792
KIF26B	SDR39U1	0.16495
SERPINA10	ZNF330	-0.15079
BMP7	PTPRT	0.16101
MEP1A	SLC35F3	-0.1507
LCE4A	SORT1	0.16335
ALG3	DNAJC3	0.16302
APOBR	NFATC2IP	0.16661
CTNS	HASPIN	0.16405
PRSS48	ZNF441	0.17757
DENND1A	RAB5C	0.16102
CHRND	ECEL1	0.16185
CNTN6	CYP46A1	-0.15052
S100Z	STXBP5L	-0.15051
PSKH2	ZNF679	0.16617
CFAP65	PRELP	0.16275
KLRF2	PPP3CB	-0.1504
COQ7	NDUFAF5	0.16296
GPSM3	SYNGAP1	0.16105
C1orf109	LSG1	0.16797
PEBP4	RHOBTB2	0.16499
MCM8	TTLL10	-0.15028
RAB12	RAB31	0.16331
BRMS1L	CNRIP1	0.16139
CDK5RAP1	MYLK2	0.16128
PURB	RIOX2	0.16098
MMP7	PRRT1	-0.15009
CCL13	GAS2L2	0.16098
FANCD2OS	VN1R4	0.16075
FXYD6	UPK1A	-0.15001
USP1	WDR20	-0.08861
IL6ST	IFNAR2	-0.03586
SUPT3H	TADA2B	-0.07449
FRYL	CCM2	-0.03659
MGAT1	B3GNT5	-0.10771
PIGK	ALDOC	-0.0459
SUPT7L	SUPT3H	0.4561
PIGA	MYO19	-0.11208
IRF9	IL6ST	-0.03162
ARID1A	ARID2	-0.08674
JAK1	LIFR	0.32334
IPO8	SKI	-0.11241
PIGS	ALDOC	0.30928
TADA2B	ZZZ3	-0.05714
ACTR6	NUP107	-0.06792
DPF2	ARID2	-0.10408
CDH1	CDH2	-0.10097
PIGS	ALDOC	0.30536
NBAS	NKAPD1	-0.08936
SUPT20H	SUPT3H	-0.06297
PIGS	ALDOC	0.30984
PIGA	ALDOC	-0.09298
GPAA1	ALDOC	-0.06693
JAK1	IFNAR2	0.42231
EGFR	FRS2	-0.14466
ASH1L	PSIP1	-0.04313
CMIP	PDCL	-0.11955
NRAS	KRAS	-0.15867
NDUFA2	THOC1	-0.06422
GPAA1	MYO19	-0.07292
PGAP2	ALDOC	-0.04774
JAK1	IFNAR2	0.42015
PIGP	DHRS11	-0.05616
HNF1A	HNF1B	-0.07734
CDH1	CDH2	-0.10097
GAB1	FRS2	-0.13011
VPS26C	NOMO2	-0.10755
GAB2	GAB1	-0.11986
RAD51B	KRTAP10-9	-0.08991
SLC10A7	C1GALT1C1	-0.08458
MEF2B	IRF4	-0.07479
BRIP1	CENPX	-0.04898
DPH1	ZMYND19	-0.06062
PIGT	MYO19	-0.07713
COX4I1	DHODH	0.17601
CTU2	CSTF3	-0.06999
TADA3	ZZZ3	0.25564
KRTAP1-4	OPRPN	0.14049
KMT2A	SGK2	-0.08044
GMIP	TRIM59	-0.0878
PIGM	ALDOC	-0.05799
CHST5	IL15RA	0.12943
CASTOR3	CASTOR2	-0.18131
CORO1B	TMEM109	-0.08713
TELO2	GTF2E2	-0.07218
COX16	COA4	-0.05026
FNIP1	MTOR	-0.09502
COMMD7	DNMT3B	0.21808
PIGC	MYO19	-0.07508
NDUFAF3	APTX	-0.06803
GID4	HMG20A	-0.08064
MRPL13	MRPL46	0.22305
IFRD1	MTX2	-0.07747
BRIP1	CENPX	-0.04898
LAMTOR3	VPS8	-0.06563
ODC1	ALLC	0.13267
FDPS	PMVK	0.15872
DDX56	MRPL17	-0.07046
FARS2	RIOK1	0.20348
HAUS6	SNAPC5	-0.04685
TEC	KRTAP27-1	0.16963
IL33	LCE5A	-0.07366
LAMTOR3	ANKFY1	-0.08357
CDK5RAP3	ERICH6	-0.14799
CNPY2	MET	-0.08498
BCAR1	NEDD9	-0.21061
CENPS	BRIP1	-0.04303
TBCB	PIAS1	-0.05348
LSS	MMP27	-0.06459
CLPP	NDUFS8	-0.08383
CCDC93	DNMT3B	-0.05585
LLCFC1	MMP8	-0.0573
SDHA	NDUFB10	-0.05124
CHERP	SRPRB	-0.04498
KRTAP4-12	KRTAP4-9	0.12959
SLC35A2	GFPT1	-0.05109
NUP133	PSMC3	-0.05637
C19orf25	STXBP3	-0.08388
RBSN	LAMTOR3	-0.05462
IL33	CEP126	-0.08048
FNIP1	MTOR	-0.09502
HMGCR	FDPS	-0.07245
PARD3	CREM	0.20696
DIAPH1	PAWR	-0.07715
CHUK	RELB	0.28447
CNTROB	WRAP73	-0.05725
CENPI	CENPC	0.19835
SAR1A	RAB18	-0.07567
CCDC61	RNF128	-0.08254
ABCF2	CHPF2	0.16709
BCAR1	CRKL	0.33637
CDH3	CDH2	-0.0449
LEMD3	SKI	0.11957
COMMD6	RIN2	0.17334
ATRN	SMAD4	-0.07197
OR10Z1	S100A2	-0.07826
RPL17	ATP5F1A	0.16557
NUP160	PSMC3	0.22861
ESD	TET2	-0.07832
E2F3	MBIP	-0.08018
CFAP97	WDR62	-0.08293
CHEK1	RPL27A	-0.04859
HAUS1	RPS6	-0.05136
HSD17B10	SMC1A	0.18111
PDGFRA	TBC1D20	-0.0617
SPHK1	CARF	-0.07435
MCM10	CHERP	-0.07445
MAP3K7	TRAF3	-0.08883
RABGGTA	RPL5	-0.06407
PSMB1	RBM8A	-0.05467
PTP4A1	SERPINA10	0.114
BPTF	TNRC6B	-0.07518
MRPL13	TAF2	0.21327
KRTAP19-8	DNAJC12	0.11327
KRTAP5-3	KRTAP5-11	-0.08715
ISL1	COLCA2	-0.05503
FOXQ1	TULP2	-0.07376
INO80	KNL1	0.17964
MEF2B	AGFG1	-0.08892
FIBP	ICMT	-0.06878
INO80D	ACTR5	-0.08039
LZTR1	SLC7A4	0.29967
CASP8	FADD	0.22736
BEST3	CCT2	-0.07696
EGFR	MET	-0.11225
COPS4	SRRT	-0.06583
CASTOR3	CASTOR2	-0.18131
ZNF571	ZNF232	-0.06437
ABCA13	AOX1	0.11659
TMEM131	ILDR1	-0.08013
SMAD4	TGFBR2	0.175
GML	OR4N5	-0.05781
LAMTOR1	VPS8	-0.05811
BCS1L	COX8A	-0.05879
LANCL2	PSAT1	-0.06758
EIPR1	CTSZ	-0.05919
LAMTOR3	VPS8	-0.06563
ATP6V1D	TGS1	-0.07315
ELOVL1	PEX19	-0.07839
AFF4	UBE3A	-0.06409
BNIP1	CWF19L2	-0.07095
COPS6	COPS4	0.21578
C1orf54	PCYT1A	-0.0706
MRTFB	DIAPH3	-0.06638
CCP110	CCSAP	-0.07469
EXTL3	EGFR	-0.09325
COX16	NDUFA5	-0.07656
VPS16	COMMD2	-0.04954
PKP2	KCNJ8	0.16363
PAX5	PIM2	-0.08383
ADAL	AP2A2	0.10519
RNPC3	CDC7	0.23688
DOCK2	APOL1	-0.07768
MTG2	TNFSF15	-0.07517
CALM1	KBTBD11	-0.06122
CYC1	DHODH	0.19834
MAPK1	MAP2K1	0.23577
CTSF	WDR37	-0.06686
LYZ	KANSL3	-0.06707
PPP1R12A	LRRC75B	-0.07821
CCNE1	TFDP1	-0.08649
NDUFS2	DHODH	-0.06159
COMMD4	ELF5	-0.06261
MRPL32	NUDCD3	0.20273
PMEPA1	SMAD4	-0.1811
RCE1	SOS1	-0.05792
KIAA0319L	GSTM5	-0.1768
BCAR1	NEDD9	-0.21061
ITGAV	BCAR1	0.26366
CCND1	CDK6	0.14947
MARCKSL1	DYNC2H1	0.10454
RSPH14	SBK1	-0.0753
CYC1	DHODH	0.19327
JADE2	SPAG6	-0.05889
NIM1K	SOX1	-0.06613
LSM3	CCDC174	0.1652
TMEM161A	BICD2	0.10267
RPL17	CLEC4E	0.18306
RPL37	CLEC2L	0.16489
EBF1	TCF3	-0.07348
AARS2	SOD3	-0.07638
DTYMK	RPS20	-0.06888
SCD	FASN	0.12607
SMARCA4	SMARCB1	0.23276
BCL9L	ZFPM1	-0.06528
GBA2	PIGP	-0.0647
MRPS25	REXO2	-0.06912
EME1	UBE2T	-0.05085
CERS2	SELENBP1	0.16666
CCND2	CDK6	0.21241
MRPL43	WBP1L	0.09981
ROCK1	LRRC75B	0.0978
HEYL	SOX7	-0.06132
C5AR1	FTSJ1	-0.06803
MRM2	NDUFS3	-0.06458
FARS2	RIOK1	0.19727
NRAS	SHOC2	0.31591
MRPL21	CLPP	-0.07252
ITGAV	ITGB1	-0.1932
CASTOR3	CASTOR2	-0.18131
KIAA1328	ULBP1	-0.06709
CCDC144A	YIPF6	-0.06543
EHMT2	ENPP3	-0.07053
PIGS	GPAA1	0.30996
CST9	PSMD5	-0.06592
COX6C	MRPL46	-0.07499
IRF6	ARHGAP29	-0.07821
NDUFA10	DHODH	-0.06547
C7orf61	CASTOR2	0.08972
PRSS38	RIMS3	0.16607
FASTKD2	NDUFS8	-0.05691
MTG2	MRM2	0.17744
COQ4	USP31	-0.06271
CHUK	NFKB2	0.12647
DUS2	SUSD6	-0.05534
COX10	ZNF624	0.19455
CSTL1	PRSS55	-0.14613
APOA2	CLN5	-0.07054
APBB2	B4GALT7	-0.05907
KAT6A	VDAC3	0.19033
CAB39	WNK1	0.18702
MRPL13	TAF2	0.21358
MED13	GFI1	-0.07628
ATP6V0A4	RIDA	-0.06265
B3GAT3	RAP1B	-0.0537
HSD17B10	GNL3L	0.20494
ECSIT	THOC1	-0.05691
EGR3	KBTBD11	0.18815
OR2AK2	LAMA4	0.10348
SHOC2	NRAS	0.30282
NDUFA8	KAT14	-0.05153
CLEC17A	DAZL	-0.06941
CC2D2B	ZNF713	-0.0618
ECSIT	ATL1	0.18794
GTSE1	PSRC1	0.20216
C1orf109	TRAPPC4	-0.07049
TBX6	LIMK1	-0.06969
ACAD9	UQCRFS1	-0.05967
BCL11B	CNTN6	0.09837
OR2J3	PRR23A	0.09846
RRAGA	TBC1D7	0.09508
NDUFS5	DHODH	-0.05869
PIGS	PIGP	0.21903
GFM1	MIPEP	-0.06635
PGM3	SLC5A3	-0.06976
C8orf33	CHKB	-0.06456
EARS2	WBP1L	0.09273
CYC1	UQCC2	0.18983
ACO2	FBXL5	0.1108
CABYR	IQSEC2	-0.06273
BTG3	CNOT7	0.1907
BOP1	RPAIN	-0.06796
HIRA	USP7	0.09592
CEP135	TCAIM	0.1633
APBB2	TCTA	0.09717
GRSF1	SLC30A9	0.20803
APOBEC3G	APOBEC3F	-0.07051
COA6	SLC31A1	0.21351
AKR1C1	TRIM40	-0.06662
GRAMD1C	RUNDC3A	0.09757
CSH2	IFNA6	-0.0644
DLST	MTR	-0.06598
GORASP2	C12orf49	-0.07883
RMC1	RHOA	-0.07082
DOCK10	NFATC2IP	0.11166
CENPC	RNF113A	-0.07833
RPL30	METTL14	-0.05289
CPNE1	DNAJC3	-0.06462
NRL	POR	0.1756
PHF5A	UBAP1	-0.06209
APOL5	MGRN1	0.10047
COMMD7	SNTA1	0.17177
C2	C2CD6	0.09618
PCOLCE	GALK1	0.09716
CCNC	MED26	-0.07652
NUP37	ABHD11	-0.05483
DLL3	RCVRN	-0.06198
CPM	MDM4	-0.11738
HSD17B10	GNL3L	0.20912
CASTOR3	CASTOR2	-0.18131
CCER2	RAB41	0.1762
GRSF1	CLPX	0.19069
CST11	IQCJ	-0.06677
DCPS	PRDM10	0.16792
FKBP6	PSKH2	-0.07116
ATP6V1A	EIF2AK3	0.09667
FBXL6	APOBEC3C	0.09343
PATJ	PHB	0.18274
CDC45	POLR3F	-0.07724
EIF2AK2	HUNK	-0.07009
ITSN2	TCF3	-0.0843
GRSF1	REXO2	0.21462
RPAP3	GINS2	-0.06632
ITGAV	ITGB1	-0.1932
TRAPPC1	HSPA13	-0.06992
TYW3	SORL1	-0.06708
IL1F10	FLNB	-0.0671
SBF1	USP47	-0.05728
STAR	ADCYAP1	0.09628
B3GALT6	LYZ	-0.07479
GSTM5	DNAH9	0.10233
NDUFAF7	TMEM134	-0.0643
C8orf58	SGMS1	-0.0628
GRB2	SHOC2	0.14058
ETFBKMT	TCF3	-0.06297
NDUFS8	DHODH	-0.0827
DAND5	ITSN2	-0.09084
ARHGEF9	CSNK1G3	0.09507
MARS2	UFD1	-0.06703
CLPX	NDUFS8	-0.06816
COQ4	EFHD2	-0.07445
DDC	RNF17	-0.06279
MRPL57	NADK2	-0.0674
LAMTOR2	VPS8	-0.05973
DCTN2	ZNF407	-0.05319
CYC1	DHODH	0.1902
MKRN3	RNF222	-0.057
RRAGC	TBC1D7	0.10497
MMP8	OR52L1	-0.057
ANKRD45	FAM177B	0.0993
NDST1	ARMH3	-0.07141
DNAJC17	SIVA1	-0.05942
BHLHE41	CMPK2	0.08915
ARHGEF28	STON1	0.16521
MRPL13	TAF2	0.21266
GZMK	ANKRD55	0.22427
KDM4C	SOCS5	0.0916
BPIFA3	TRAK1	-0.06416
CYC1	UQCRFS1	0.27997
PFKFB4	PPP1R42	-0.05457
KCNK5	SLC6A19	-0.07496
MRPL21	NSUN4	0.16957
PSMD3	ISY1	-0.06669
NDUFB2	F2	-0.05924
FBXO39	SPAST	-0.06615
PSMD3	PSMD6	0.17655
CFAP61	TMEM117	-0.0633
TMEM88	POLA1	0.09316
PPP1R32	GPX1	-0.15309
AK6	EXOSC3	-0.06768
GSTZ1	ZNF503	-0.06609
FOXRED2	FCER1G	-0.06874
GLT6D1	OCM	-0.05464
EXTL3	EGFR	-0.09325
C19orf73	CD84	-0.0623
CDH7	SOHLH2	-0.06277
ABHD3	WDR81	-0.06231
LRRC20	HNF1B	-0.06623
PSG8	ZNF844	-0.05497
NDUFB9	TMEM134	-0.06682
SLC34A2	CMBL	0.17665
FAM136A	NAMPT	-0.05912
C18orf21	ATP5F1A	0.18376
CYP4F2	OR4K17	0.09255
RRP1	GTF3C6	-0.06185
MYCN	MYT1	-0.05804
AGFG1	MEF2B	-0.08892
PSMD1	THOC7	-0.07964
CRYBA1	DNASE1L1	0.17303
DRC3	RWDD1	-0.07929
ARL14EPL	CFAP47	0.09392
MOS	NPHP4	-0.0525
COX15	NDUFAF4	-0.05661
SLC47A2	KIF2B	0.17038
MX2	PPCDC	-0.05804
PCM1	OFD1	-0.17849
RNFT1	HIPK3	-0.06501
NAPB	IQCJ	0.16925
AMIGO1	KIAA0319L	0.10623
ZNF569	RCVRN	0.16736
MT1A	MT3	0.19432
DDAH2	PON3	0.10309
CPZ	ADAM20	0.09403
CNIH1	RAB2A	-0.05363
PRKAA1	TESPA1	-0.0657
GRSF1	MTERF3	0.16362
LAMTOR2	VPS8	-0.05973
CCNT1	TAF6	0.10026
SLC1A2	ZSCAN1	-0.063
EIF4EBP2	GLIS2	-0.0657
RYR1	SP4	-0.05927
FXYD5	FXYD6	0.09299
AZIN2	ZNF449	-0.06422
MOB3A	GNRHR	-0.06373
CEP72	ANKRD30A	-0.15134
FOXK1	CCDC88C	0.08634
CST9	SYNDIG1	0.18963
COA6	SLC31A1	0.20987
CEACAM19	IFNA6	0.08717
RNF182	C12orf66	-0.05345
HSD17B10	GFM1	0.18225
PARP11	OR8K1	0.09162
WWP2	TMEM127	0.22473
ARAF	ANKRD26	-0.0581
CHRNB1	GSTM5	0.08964
SF3B6	VAV1	0.09011
AHCY	FAM136A	-0.05424
DHODH	MAT2A	-0.07195
MRPL13	UTP23	0.24664
SLC22A8	CHST10	-0.06911
PGLYRP1	FAM98C	-0.05268
DCAF16	HSD3B1	0.08732
CMA1	KIF26B	-0.06734
ATP6V1E1	ESS2	0.17995
COMMD9	ELF5	0.20237
FYB1	MPPED2	0.1715
BCKDK	JAK3	-0.06401
DLST	RNF145	-0.06227
KLF8	NR4A1	-0.06208
HAUS6	SNAPC3	0.23927
PDCD6	LMAN1L	-0.06219
CYB5R4	BRAF	0.09011
DAP3	TNFSF15	-0.06618
NPDC1	PHPT1	0.16782
CELF2	ANKRD16	0.19644
ANKRD9	CROT	-0.05818
ENDOU	TMEM69	-0.16372
G6PC	BLZF1	0.16022
CELF3	TDRKH	0.19521
APOF	RASGRP2	0.09678
CBWD5	EHBP1L1	-0.06396
GSTM5	KIAA0319L	-0.1768
KCNK13	PCDHB8	0.17318
ANKRD54	PICK1	0.21338
ASB13	UCN3	0.17216
NUP35	TYW1	-0.05695
MED17	TAF1D	0.17286
CHD9	SPRR1A	0.09126
DRAM2	H6PD	-0.06351
KLHDC7A	YPEL4	0.09704
NDUFC2	KAT14	-0.05642
CARD8	ANKRD7	-0.05925
DHX35	NFYC	-0.05674
PMCH	LCE3A	0.08771
KPNA3	WNT6	0.09264
AEBP1	STRADA	-0.06407
COX6B1	BCS1L	0.19378
NCOA4	FBXL5	-0.16364
KCNK7	TMED7	-0.06112
KLHL25	ZNF569	-0.0583
ZNF69	GJA8	0.09427
CCDC61	FAM153A	-0.16888
MPLKIP	EXD3	0.08941
ABHD11	MRPS36	0.17912
BCKDHB	CLDN22	-0.1675
EMC2	SBSN	-0.06155
NDUFB9	RAPSN	-0.06218
PCDHB11	MAGED2	-0.0624
FOXRED1	NSUN4	0.18991
GCHFR	RMDN3	0.1689
HLA-DMB	TBX15	0.18856
ARMCX2	GABRA3	0.1611
CEP72	GYPA	0.09064
KCNK5	SLC12A7	0.18778
NLE1	PSMD7	-0.06225
PAPOLA	DCTN5	-0.05777
ANGPTL8	SLC35E1	-0.05881
CD48	CFAP65	-0.0592
OR4C6	FGF7	0.09171
MRC2	OR2J3	-0.06577
FARS2	ATAD3A	-0.05701
CCR7	DEFB4B	-0.06832
ZNF415	NPBWR1	0.18397
CST1	KLRD1	-0.16189
BPIFB1	STX10	-0.06652
ITGAL	MRC1	-0.0626
OR5AU1	MOB3C	-0.06802
CHAF1A	CDK9	-0.05819
CCIN	MCC	-0.16212
ARF3	FAM181A	-0.06359
OR5AU1	RTN3	0.19526
AAAS	RPL37	-0.06158
ADAM33	SIM2	-0.06255
CSTA	ECI2	-0.06078
GP1BA	SLC47A1	0.16705
ANKRD49	CSNK1A1	0.20876
ACAD9	UQCRFS1	-0.05967
ABCF2	MPG	0.08831
IPO8	ERGIC2	0.18772
SH2D3A	RAD51AP1	-0.06076
CBFA2T3	TRAPPC4	-0.07056
ZNF282	TPM1	-0.15758
ATAD2B	WFDC10A	0.08962
KIAA0586	CEP126	-0.06606
ETV4	KLHL11	0.17624
EIF5A2	ORMDL1	0.16712
CCNY	CXCL16	-0.06047
CCDC61	FAM153A	-0.16888
ENY2	TRMT10C	-0.05938
DPP3	ZNF704	0.17123
PFDN1	TBCC	0.17658
SNX25	TRIM22	-0.06217
SCGB2B2	OR10A5	0.08885
LTN1	NEMF	0.20587
TSPYL1	KLHDC3	0.18322
POLH	C14orf119	-0.06205
MICU1	SLC25A28	-0.14947
EXT2	EGFR	-0.09552
EFNB2	DCUN1D2	0.19933
C1QTNF12	TGFBR2	0.08986
MRPL12	MED30	-0.0567
HARS2	GNL3L	-0.08315
AQP1	RGL4	-0.07114
VPS72	RAB3IP	-0.06144
CDH20	G3BP2	-0.0602
ADAP2	THEMIS	-0.16395
ANPEP	ABCF2	-0.06466
CLTC	GTSE1	0.25568
CCDC152	SKIV2L	0.17746
ACAD9	PRR3	-0.07373
BIRC7	OXCT1	-0.06314
GTF3C1	WDR18	-0.06119
GOPC	CASP6	0.08638
MRPL22	METTL26	-0.06426
HAPLN1	CTAGE1	-0.05745
COPS6	CSTF1	-0.06746
KRTAP13-1	NCALD	0.0985
FFAR3	ZNF195	-0.05805
PFDN6	ATP6AP2	-0.06987
PITPNM2	SPEF2	0.08623
TNKS	AMOTL2	-0.15804
CCER2	CYSLTR1	-0.06252
IFNA16	IFNA6	0.17733
LRRC38	BCHE	-0.14807
GRIN3B	SPATA4	-0.06939
OR10G9	OR10G4	0.19365
HSD3B1	CAPRIN2	-0.16221
CCDC157	RNF215	0.18536
C2orf72	OR1F1	0.09289
NAPG	C19orf25	0.23021
MED10	YARS2	-0.06485
ARHGAP17	SMAP2	0.08703
MRE11	TPI1	0.16788
COL1A1	PRR15L	0.17384
ACSS1	PROZ	-0.06635
KDM4E	FPGT	0.08764
DTD2	BBS5	0.16993
GZF1	NKX2-4	0.17018
DCTN2	SKA1	0.18949
ACO1	MAMDC4	0.16197
CDT1	PFDN1	-0.05587
FAM135B	CBWD6	-0.14891
CASTOR3	CASTOR2	-0.18131
PTGER4	CLEC12B	-0.06474
GMPS	UQCRB	-0.06788
FBP1	VWC2L	0.08817
PDXK	GSS	0.18191
OR5AU1	RTN3	0.1955
ACTR10	EME2	-0.06688
PLA2G4C	TMEM200B	0.08846
HCFC1	HSD17B10	-0.05582
RHOBTB2	FADD	-0.06308
CASQ2	PCDHAC2	0.08536
GFAP	MT1X	-0.07391
AQP4	ANGPTL2	-0.06088
MRPL9	COA7	-0.05687
CD19	DOC2A	0.1793
MRPL13	TAF2	0.21169
FGFR1	EGFR	-0.1352
FLNC	AGBL3	0.16598
POLD4	PPP1CC	-0.05972
NYAP1	F8	0.19066
LASP1	LYPD3	-0.05649
ALOX5AP	CLDN24	0.086
SBSN	GALNT11	0.09373
POLM	NME8	0.16353
C1QBP	SLC30A9	0.18065
CHAT	SVEP1	0.0864
C20orf144	CFAP70	-0.06095
KRBOX4	NDP	0.16803
CKAP4	ALDH1L2	0.17422
CCL2	ZNF784	0.08322
HTRA4	ADCYAP1	0.08561
FUT8	ATG13	-0.05891
DGKH	ATP13A5	-0.17354
LRRC2	MYL3	0.19239
MRPL47	MRPL23	0.20368
CPT1C	ACSS1	0.0824
FABP7	SLC25A47	0.08424
LRRC38	MOB3C	0.08314
CLDN8	KRTAP19-2	0.18413
RIPOR2	SOGA3	0.08918
KRTAP25-1	DTX4	-0.06191
DCC	CELSR3	-0.06458
C1orf158	ZMYND12	0.08294
CYP2J2	SBK1	-0.07029
CLPX	TIMM22	-0.05862
RECQL5	DUXA	0.08851
CLDN12	TMUB2	-0.05988
MRPL13	ENY2	0.17599
CYC1	DHODH	0.18921
CASTOR3	CASTOR2	-0.18131
SDR42E1	TAOK2	-0.06544
NUP35	MRE11	-0.05604
FAM227B	ZNF280D	0.16467
ARMS2	SLC22A14	0.16209
BRDT	PINX1	0.08742
HAND2	AADAT	0.1731
ANKS3	CORO7	0.20118
HTR5A	TAS2R38	0.19394
CARMIL3	PCDHGA11	0.17165
PSMA2	MRPL32	0.17757
FNDC3B	ITGB1	0.11198
ITGAV	FERMT2	0.25284
ITGB5	ITGB3	-0.18915
MRPL11	MAP6	0.1591
AGR3	UBE2W	-0.17059
CDCA7L	PSAT1	-0.05948
PCDHA5	ZNF782	-0.05996
C17orf75	NECTIN2	0.08937
KRAS	RAF1	0.33708
DCTN6	ASH2L	0.15711
OR2L2	SLC17A7	-0.15157
FIGNL1	MRPL54	-0.06035
CCDC32	DLL4	0.18417
SAP25	CASTOR3	0.1712
NXF5	CTAGE1	-0.05837
PPHLN1	INKA2	-0.06468
OST4	SERP1	0.1598
ARHGAP21	MSRB2	0.18631
MXRA8	POLR2I	0.08894
DNLZ	HSPA9	0.16108
DRD2	NXPE2	0.1832
FAM153A	SLC27A2	0.15788
MED17	RACK1	-0.06249
FDXACB1	ACTRT3	0.08408
DEFB118	DEFB123	0.17039
AFF4	KAT6A	0.08333
CRISP1	ODF3	0.17395
C12orf65	MRPL17	-0.06115
B4GALT2	TIE1	0.19701
GATB	SOD3	0.16348
FSD2	BSPH1	0.1734
LBHD1	CHRM1	0.15977
GAL3ST1	OBSL1	0.16105
CAPSL	MPPED2	-0.06594
COLQ	MYO1F	-0.06166
FMNL3	CD33	0.08554
CRLS1	FAM210A	0.16624
FAM122A	PTRH1	0.09518
BEND5	CLCN6	0.16799
LDB1	TSSK6	-0.0618
GOT1	POLD4	0.08361
MRPL57	PSMA7	-0.06506
SLC35C2	SLC41A1	-0.17141
BBS12	WDR55	-0.05465
GNPDA2	GRIA2	0.16542
[truncated: 903 more rows]
